# Supplementary material for: The Space-Exposed Kombucha Microbial Community Member Komagataeibacter oboediens Showed Only Minor Changes in Its Genome After Reactivation on Earth
Source: Front Microbiol. 2022 Mar 11;13:782175. doi: 10.3389/fmicb.2022.782175 (PMC8970348; doi:10.3389/fmicb.2022.782175)
Supplement: Supplementary file 2 [file Table_1.XLSX]

## Sheet: SHARED GENES
IMBG185	IMBG180
FKAPCPFO_00990 Uracil phosphoribosyltransferase	ABPAJMHB_01643 Uracil phosphoribosyltransferase	654	654
FKAPCPFO_02759 hypothetical protein	ABPAJMHB_02761 hypothetical protein	1074	1074
FKAPCPFO_00914 UDP-glucose 4-epimerase	ABPAJMHB_00447 UDP-glucose 4-epimerase	1023	1023
FKAPCPFO_01616 hypothetical protein	ABPAJMHB_01926 hypothetical protein	693	693
FKAPCPFO_00442 Cys-tRNA(Pro)/Cys-tRNA(Cys) deacylase YbaK	ABPAJMHB_02345 Cys-tRNA(Pro)/Cys-tRNA(Cys) deacylase YbaK	474	474
FKAPCPFO_01719 hypothetical protein	ABPAJMHB_02660 hypothetical protein	381	381
FKAPCPFO_00970 hypothetical protein	ABPAJMHB_01663 hypothetical protein	303	303
FKAPCPFO_00799 Glutaredoxin 2	ABPAJMHB_00562 Glutaredoxin 2	645	645
FKAPCPFO_00108 Protein-export protein SecB	ABPAJMHB_00285 Protein-export protein SecB	522	522
FKAPCPFO_00090 hypothetical protein	ABPAJMHB_00303 hypothetical protein	2100	2100
FKAPCPFO_01639 3-phosphoshikimate 1-carboxyvinyltransferase	ABPAJMHB_01903 3-phosphoshikimate 1-carboxyvinyltransferase	1353	1353
FKAPCPFO_00117 Beta-barrel assembly-enhancing protease	ABPAJMHB_00276 Beta-barrel assembly-enhancing protease	1980	1980
FKAPCPFO_01100 hypothetical protein	ABPAJMHB_01533 hypothetical protein	1296	1296
FKAPCPFO_01121 NAD(P)H-quinone oxidoreductase subunit 3, chloroplastic	ABPAJMHB_01512 NAD(P)H-quinone oxidoreductase subunit 3, chloroplastic	366	366
FKAPCPFO_01300 dTDP-fucosamine acetyltransferase	ABPAJMHB_01349 dTDP-fucosamine acetyltransferase	495	495
FKAPCPFO_00871 hypothetical protein	ABPAJMHB_00490 hypothetical protein	222	222
FKAPCPFO_03201 ATP-dependent DNA helicase PcrA	ABPAJMHB_03197 ATP-dependent DNA helicase PcrA	2103	2103
FKAPCPFO_03248 16S ribosomal RNA	ABPAJMHB_03246 16S ribosomal RNA	1485	1485
FKAPCPFO_01993 hypothetical protein	ABPAJMHB_01210 hypothetical protein	369	369
FKAPCPFO_02964 hypothetical protein	ABPAJMHB_01094 hypothetical protein	285	285
FKAPCPFO_02528 Gamma-glutamyl phosphate reductase	ABPAJMHB_02284 Gamma-glutamyl phosphate reductase	1284	1284
FKAPCPFO_00066 Inner membrane transport protein YdhP	ABPAJMHB_00327 Inner membrane transport protein YdhP	1101	1101
FKAPCPFO_00490 Alkyl hydroperoxide reductase AhpD	ABPAJMHB_00819 Alkyl hydroperoxide reductase AhpD	339	339
FKAPCPFO_00504 Ferric uptake regulation protein	ABPAJMHB_00833 Ferric uptake regulation protein	492	492
FKAPCPFO_00065 putative ABC transporter ATP-binding protein YheS	ABPAJMHB_00328 putative ABC transporter ATP-binding protein YheS	1887	1887
FKAPCPFO_02358 hypothetical protein	ABPAJMHB_02589 hypothetical protein	420	420
FKAPCPFO_02478 Dihydroxy-acid dehydratase	ABPAJMHB_02234 Dihydroxy-acid dehydratase	1863	1863
FKAPCPFO_01169 hypothetical protein	ABPAJMHB_03188 hypothetical protein	1233	1233
FKAPCPFO_03218 Protein YceI	ABPAJMHB_03211 Protein YceI	624	624
FKAPCPFO_00227 hypothetical protein	ABPAJMHB_00165 hypothetical protein	906	906
FKAPCPFO_00102 hypothetical protein	ABPAJMHB_00291 hypothetical protein	1092	1092
FKAPCPFO_00726 1-deoxyxylulose-5-phosphate synthase YajO	ABPAJMHB_03026 1-deoxyxylulose-5-phosphate synthase YajO	1065	1065
FKAPCPFO_01897 HTH-type transcriptional regulator NorG	ABPAJMHB_02063 HTH-type transcriptional regulator NorG	1362	1362
FKAPCPFO_00023 Trehalose-6-phosphate synthase	ABPAJMHB_00370 Trehalose-6-phosphate synthase	1380	1380
FKAPCPFO_02641 hypothetical protein	ABPAJMHB_02540 hypothetical protein	405	405
FKAPCPFO_02397 hypothetical protein	ABPAJMHB_02628 hypothetical protein	405	405
FKAPCPFO_01191 hypothetical protein	ABPAJMHB_01458 hypothetical protein	831	831
FKAPCPFO_02194 Sarcosine oxidase subunit beta	ABPAJMHB_00677 Sarcosine oxidase subunit beta	1260	1260
FKAPCPFO_00239 Cellulose synthase catalytic subunit [UDP-forming]	ABPAJMHB_00153 Cellulose synthase catalytic subunit [UDP-forming]	2238	2238
FKAPCPFO_01618 Glycerate dehydrogenase	ABPAJMHB_01924 Glycerate dehydrogenase	975	975
FKAPCPFO_00379 hypothetical protein	ABPAJMHB_00013 hypothetical protein	1569	1569
FKAPCPFO_00330 hypothetical protein	ABPAJMHB_00062 hypothetical protein	963	963
FKAPCPFO_01226 Serine hydroxymethyltransferase 2	ABPAJMHB_01423 Serine hydroxymethyltransferase 2	1302	1302
FKAPCPFO_00141 Lipopolysaccharide export system protein LptA	ABPAJMHB_00252 Lipopolysaccharide export system protein LptA	1293	1293
FKAPCPFO_02122 Quinolinate synthase A	ABPAJMHB_00783 Quinolinate synthase A	981	981
FKAPCPFO_02350 Hydroxydechloroatrazine ethylaminohydrolase	ABPAJMHB_02581 Hydroxydechloroatrazine ethylaminohydrolase	1446	1446
FKAPCPFO_00407 Polyol:NADP oxidoreductase	ABPAJMHB_02310 Polyol:NADP oxidoreductase	1464	1464
FKAPCPFO_00421 hypothetical protein	ABPAJMHB_02324 hypothetical protein	588	588
FKAPCPFO_00466 hypothetical protein	ABPAJMHB_02369 hypothetical protein	102	102
FKAPCPFO_02074 NADH-quinone oxidoreductase subunit L	ABPAJMHB_00736 NADH-quinone oxidoreductase subunit L	1908	1908
FKAPCPFO_02646 RNA pyrophosphohydrolase	ABPAJMHB_02535 RNA pyrophosphohydrolase	444	444
FKAPCPFO_02034 3-mercaptopyruvate sulfurtransferase	ABPAJMHB_01169 3-mercaptopyruvate sulfurtransferase	849	849
FKAPCPFO_01155 hypothetical protein	ABPAJMHB_01478 hypothetical protein	465	465
FKAPCPFO_02205 Gamma-glutamylanilide synthase	ABPAJMHB_00688 Gamma-glutamylanilide synthase	1437	1437
FKAPCPFO_00410 hypothetical protein	ABPAJMHB_02313 hypothetical protein	1170	1170
FKAPCPFO_02857 hypothetical protein	ABPAJMHB_02803 hypothetical protein	276	276
FKAPCPFO_02007 Indole-3-glycerol phosphate synthase	ABPAJMHB_01196 Indole-3-glycerol phosphate synthase	900	900
FKAPCPFO_01356 Cobalt-zinc-cadmium resistance protein CzcA	ABPAJMHB_01292 Cobalt-zinc-cadmium resistance protein CzcA	3096	3096
FKAPCPFO_01367 Putative cation transport regulator ChaB	ABPAJMHB_01281 Putative cation transport regulator ChaB	219	219
FKAPCPFO_02934 hypothetical protein	ABPAJMHB_02913 hypothetical protein	246	246
FKAPCPFO_00355 Ribulose-phosphate 3-epimerase	ABPAJMHB_00037 Ribulose-phosphate 3-epimerase	678	678
FKAPCPFO_03094 HTH-type transcriptional regulator RcdA	ABPAJMHB_03028 HTH-type transcriptional regulator RcdA	564	564
FKAPCPFO_00700 Xylulose-5-phosphate phosphoketolase	ABPAJMHB_01029 Xylulose-5-phosphate phosphoketolase	2370	2370
FKAPCPFO_02028 Glutaredoxin 4	ABPAJMHB_01175 Glutaredoxin 4	336	336
FKAPCPFO_02675 hypothetical protein	ABPAJMHB_02506 hypothetical protein	993	993
FKAPCPFO_00234 hypothetical protein	ABPAJMHB_00158 hypothetical protein	672	672
FKAPCPFO_00473 Precorrin-3B C(17)-methyltransferase	ABPAJMHB_02376 Precorrin-3B C(17)-methyltransferase	774	774
FKAPCPFO_00687 hypothetical protein	ABPAJMHB_01016 hypothetical protein	387	387
FKAPCPFO_00995 putative protein YqeY	ABPAJMHB_01638 putative protein YqeY	459	459
FKAPCPFO_01550 Glucose--fructose oxidoreductase	ABPAJMHB_01839 Glucose--fructose oxidoreductase	1125	1125
FKAPCPFO_01009 putative FAD-linked oxidoreductase	ABPAJMHB_01624 putative FAD-linked oxidoreductase	1458	1458
FKAPCPFO_02664 hypothetical protein	ABPAJMHB_02517 hypothetical protein	594	594
FKAPCPFO_01073 50S ribosomal protein L19	ABPAJMHB_01560 50S ribosomal protein L19	396	396
FKAPCPFO_02531 Ribosomal RNA large subunit methyltransferase H	ABPAJMHB_02287 Ribosomal RNA large subunit methyltransferase H	459	459
FKAPCPFO_02225 hypothetical protein	ABPAJMHB_00708 hypothetical protein	858	858
FKAPCPFO_02802 Molybdopterin synthase sulfur carrier subunit	ABPAJMHB_01065 Molybdopterin synthase sulfur carrier subunit	255	255
FKAPCPFO_01622 putative protein	ABPAJMHB_01920 putative protein	294	294
FKAPCPFO_03230 hypothetical protein	ABPAJMHB_03223 hypothetical protein	459	459
FKAPCPFO_00866 hypothetical protein	ABPAJMHB_00495 hypothetical protein	312	312
FKAPCPFO_03171 hypothetical protein	ABPAJMHB_03149 hypothetical protein	189	189
FKAPCPFO_02725 Aldehyde oxidoreductase FAD-binding subunit PaoB	ABPAJMHB_02727 Aldehyde oxidoreductase FAD-binding subunit PaoB	954	954
FKAPCPFO_02178 Tetracycline repressor protein class H	ABPAJMHB_00661 Tetracycline repressor protein class H	633	633
FKAPCPFO_00224 Deoxyguanosinetriphosphate triphosphohydrolase-like protein	ABPAJMHB_00168 Deoxyguanosinetriphosphate triphosphohydrolase-like protein	1179	1179
FKAPCPFO_00345 Cysteine desulfurase IscS	ABPAJMHB_00047 Cysteine desulfurase IscS	1182	1182
FKAPCPFO_02043 hypothetical protein	ABPAJMHB_01160 hypothetical protein	678	678
FKAPCPFO_00048 (S)-ureidoglycine--glyoxylate transaminase	ABPAJMHB_00345 (S)-ureidoglycine--glyoxylate transaminase	1230	1230
FKAPCPFO_02167 hypothetical protein	ABPAJMHB_00650 hypothetical protein	609	609
FKAPCPFO_02920 hypothetical protein	ABPAJMHB_02927 hypothetical protein	1554	1554
FKAPCPFO_02566 3-phenylpropionate/cinnamic acid dioxygenase subunit alpha	ABPAJMHB_02415 3-phenylpropionate/cinnamic acid dioxygenase subunit alpha	1134	1134
FKAPCPFO_01785 hypothetical protein	ABPAJMHB_02875 hypothetical protein	687	687
FKAPCPFO_01632 Esterase EstB	ABPAJMHB_01910 Esterase EstB	1173	1173
FKAPCPFO_00997 RNA polymerase sigma factor RpoD	ABPAJMHB_01636 RNA polymerase sigma factor RpoD	1980	1980
FKAPCPFO_02621 Putative NAD(P)H nitroreductase YdjA	ABPAJMHB_02470 Putative NAD(P)H nitroreductase YdjA	588	588
FKAPCPFO_02699 hypothetical protein	ABPAJMHB_02482 hypothetical protein	1137	1137
FKAPCPFO_02650 Molybdenum cofactor biosynthesis protein B	ABPAJMHB_02531 Molybdenum cofactor biosynthesis protein B	555	555
FKAPCPFO_00819 Ribosomal RNA large subunit methyltransferase J	ABPAJMHB_00542 Ribosomal RNA large subunit methyltransferase J	876	876
FKAPCPFO_02340 Adenine permease AdeP	ABPAJMHB_02571 Adenine permease AdeP	1344	1344
FKAPCPFO_01950 UDP-N-acetylglucosamine--N-acetylmuramyl-(pentapeptide) pyrophosphoryl-undecaprenol N-acetylglucosamine transferase	ABPAJMHB_01253 UDP-N-acetylglucosamine--N-acetylmuramyl-(pentapeptide) pyrophosphoryl-undecaprenol N-acetylglucosamine transferase	1116	1116
FKAPCPFO_01162 hypothetical protein	ABPAJMHB_03181 hypothetical protein	540	540
FKAPCPFO_01994 hypothetical protein	ABPAJMHB_01209 hypothetical protein	114	114
FKAPCPFO_01560 Outer membrane protein OprM	ABPAJMHB_01982 Outer membrane protein OprM	1569	1569
FKAPCPFO_02898 hypothetical protein	ABPAJMHB_02949 hypothetical protein	486	486
FKAPCPFO_00443 hypothetical protein	ABPAJMHB_02346 hypothetical protein	729	729
FKAPCPFO_01201 Outer-membrane lipoprotein carrier protein	ABPAJMHB_01448 Outer-membrane lipoprotein carrier protein	645	645
FKAPCPFO_01773 N-acetylglucosamine-6-phosphate deacetylase	ABPAJMHB_02887 N-acetylglucosamine-6-phosphate deacetylase	1107	1107
FKAPCPFO_02771 HTH-type transcriptional regulator YofA	ABPAJMHB_02773 HTH-type transcriptional regulator YofA	870	870
FKAPCPFO_00037 hypothetical protein	ABPAJMHB_00356 hypothetical protein	672	672
FKAPCPFO_01362 hypothetical protein	ABPAJMHB_01286 hypothetical protein	384	384
FKAPCPFO_02544 ATP-dependent Clp protease proteolytic subunit	ABPAJMHB_02393 ATP-dependent Clp protease proteolytic subunit	711	711
FKAPCPFO_00218 Sec-independent protein translocase protein TatC	ABPAJMHB_00174 Sec-independent protein translocase protein TatC	813	813
FKAPCPFO_02335 Bifunctional protein FolD protein	ABPAJMHB_02566 Bifunctional protein FolD protein	852	852
FKAPCPFO_03227 hypothetical protein	ABPAJMHB_03220 hypothetical protein	453	453
FKAPCPFO_01508 hypothetical protein	ABPAJMHB_01797 hypothetical protein	339	339
FKAPCPFO_00854 hypothetical protein	ABPAJMHB_00507 hypothetical protein	924	924
FKAPCPFO_02845 Nodulation protein D 2	ABPAJMHB_02791 Nodulation protein D 2	990	990
FKAPCPFO_02137 HTH-type transcriptional regulator DmlR	ABPAJMHB_00798 HTH-type transcriptional regulator DmlR	906	906
FKAPCPFO_02611 hypothetical protein	ABPAJMHB_02460 hypothetical protein	2208	2208
FKAPCPFO_00249 tRNA-Leu(caa)	ABPAJMHB_00143 tRNA-Leu(caa)	84	84
FKAPCPFO_02487 hypothetical protein	ABPAJMHB_02243 hypothetical protein	219	219
FKAPCPFO_03211 Cellulose synthase operon protein C	ABPAJMHB_03204 Cellulose synthase operon protein C	3924	3924
FKAPCPFO_00621 PqqA peptide cyclase	ABPAJMHB_00950 PqqA peptide cyclase	1107	1107
FKAPCPFO_00865 D-alanyl-D-alanine dipeptidase	ABPAJMHB_00496 D-alanyl-D-alanine dipeptidase	723	723
FKAPCPFO_00025 Inositol 2-dehydrogenase/D-chiro-inositol 3-dehydrogenase	ABPAJMHB_00368 Inositol 2-dehydrogenase/D-chiro-inositol 3-dehydrogenase	1011	1011
FKAPCPFO_00635 hypothetical protein	ABPAJMHB_00964 hypothetical protein	204	204
FKAPCPFO_00461 FMN reductase (NADPH)	ABPAJMHB_02364 FMN reductase (NADPH)	864	864
FKAPCPFO_01430 Bifunctional transcriptional activator/DNA repair enzyme Ada	ABPAJMHB_01719 Bifunctional transcriptional activator/DNA repair enzyme Ada	480	480
FKAPCPFO_01858 hypothetical protein	ABPAJMHB_02024 hypothetical protein	819	819
FKAPCPFO_02314 hypothetical protein	ABPAJMHB_02110 hypothetical protein	861	861
FKAPCPFO_02413 hypothetical protein	ABPAJMHB_03128 hypothetical protein	210	210
FKAPCPFO_02105 hypothetical protein	ABPAJMHB_00766 hypothetical protein	345	345
FKAPCPFO_00235 Thermostable beta-glucosidase B	ABPAJMHB_00157 Thermostable beta-glucosidase B	2202	2202
FKAPCPFO_02948 hypothetical protein	ABPAJMHB_02899 hypothetical protein	387	387
FKAPCPFO_02402 hypothetical protein	ABPAJMHB_02633 hypothetical protein	345	345
FKAPCPFO_02860 hypothetical protein	ABPAJMHB_02806 hypothetical protein	558	558
FKAPCPFO_02299 Riboflavin-binding protein RibY	ABPAJMHB_02125 Riboflavin-binding protein RibY	1002	1002
FKAPCPFO_00136 hypothetical protein	ABPAJMHB_00257 hypothetical protein	894	894
FKAPCPFO_00768 Inner membrane transport protein YdhP	ABPAJMHB_00593 Inner membrane transport protein YdhP	1242	1242
FKAPCPFO_02508 HTH-type transcriptional regulator BenM	ABPAJMHB_02264 HTH-type transcriptional regulator BenM	945	945
FKAPCPFO_03279 IS5 family transposase ISMdi26	ABPAJMHB_03272 IS5 family transposase ISMdi26	810	810
FKAPCPFO_02064 hypothetical protein	ABPAJMHB_00726 hypothetical protein	2496	2496
FKAPCPFO_02671 Holliday junction ATP-dependent DNA helicase RuvB	ABPAJMHB_02510 Holliday junction ATP-dependent DNA helicase RuvB	1062	1062
FKAPCPFO_01844 Biotin synthase	ABPAJMHB_02010 Biotin synthase	1020	1020
FKAPCPFO_01585 30S ribosomal protein S3	ABPAJMHB_01957 30S ribosomal protein S3	678	678
FKAPCPFO_01459 Urease accessory protein UreD	ABPAJMHB_01748 Urease accessory protein UreD	375	375
FKAPCPFO_01429 Toluene efflux pump outer membrane protein TtgI	ABPAJMHB_01718 Toluene efflux pump outer membrane protein TtgI	1416	1416
FKAPCPFO_00106 hypothetical protein	ABPAJMHB_00287 hypothetical protein	1224	1224
FKAPCPFO_00603 Galactose-proton symporter	ABPAJMHB_00932 Galactose-proton symporter	1416	1416
FKAPCPFO_00237 Cellulose synthase operon protein C	ABPAJMHB_00155 Cellulose synthase operon protein C	3978	3978
FKAPCPFO_02580 33 kDa chaperonin	ABPAJMHB_02429 33 kDa chaperonin	1014	1014
FKAPCPFO_01268 GTP 3',8-cyclase	ABPAJMHB_01381 GTP 3',8-cyclase	1032	1032
FKAPCPFO_02769 hypothetical protein	ABPAJMHB_02771 hypothetical protein	924	924
FKAPCPFO_00369 hypothetical protein	ABPAJMHB_00023 hypothetical protein	1329	1329
FKAPCPFO_01835 3-oxoacyl-[acyl-carrier-protein] reductase FabG	ABPAJMHB_02001 3-oxoacyl-[acyl-carrier-protein] reductase FabG	756	756
FKAPCPFO_01027 hypothetical protein	ABPAJMHB_01606 hypothetical protein	747	747
FKAPCPFO_03162 hypothetical protein	ABPAJMHB_03139 hypothetical protein	1710	1710
FKAPCPFO_02056 hypothetical protein	ABPAJMHB_00718 hypothetical protein	699	699
FKAPCPFO_01302 hypothetical protein	ABPAJMHB_01347 hypothetical protein	1665	1665
FKAPCPFO_01517 HTH-type transcriptional regulator DmlR	ABPAJMHB_01806 HTH-type transcriptional regulator DmlR	933	933
FKAPCPFO_01253 Release factor glutamine methyltransferase	ABPAJMHB_01396 Release factor glutamine methyltransferase	864	864
FKAPCPFO_00940 Intermembrane transport lipoprotein PqiC	ABPAJMHB_00421 Intermembrane transport lipoprotein PqiC	648	648
FKAPCPFO_01584 50S ribosomal protein L16	ABPAJMHB_01958 50S ribosomal protein L16	417	417
FKAPCPFO_01114 Trigger factor	ABPAJMHB_01519 Trigger factor	1338	1338
FKAPCPFO_00170 Uridylate kinase	ABPAJMHB_00223 Uridylate kinase	744	744
FKAPCPFO_01303 Methylthioribose kinase	ABPAJMHB_01346 Methylthioribose kinase	1233	1233
FKAPCPFO_00042 L-methionine sulfoximine/L-methionine sulfone acetyltransferase	ABPAJMHB_00351 L-methionine sulfoximine/L-methionine sulfone acetyltransferase	519	519
FKAPCPFO_00547 p-hydroxybenzoic acid efflux pump subunit AaeB	ABPAJMHB_00876 p-hydroxybenzoic acid efflux pump subunit AaeB	2235	2235
FKAPCPFO_02217 Glutathione hydrolase-like YwrD proenzyme	ABPAJMHB_00700 Glutathione hydrolase-like YwrD proenzyme	1494	1494
FKAPCPFO_01683 Monocarboxylate transport permease protein	ABPAJMHB_01859 Monocarboxylate transport permease protein	1509	1509
FKAPCPFO_01572 50S ribosomal protein L15	ABPAJMHB_01970 50S ribosomal protein L15	489	489
FKAPCPFO_02998 hypothetical protein	ABPAJMHB_01128 hypothetical protein	678	678
FKAPCPFO_03222 hypothetical protein	ABPAJMHB_03215 hypothetical protein	384	384
FKAPCPFO_01239 Isoquinoline 1-oxidoreductase subunit alpha	ABPAJMHB_01410 Isoquinoline 1-oxidoreductase subunit alpha	474	474
FKAPCPFO_00208 tRNA (cytidine/uridine/adenosine-2'-O-)-methyltransferase TrmJ	ABPAJMHB_00184 tRNA (cytidine/uridine/adenosine-2'-O-)-methyltransferase TrmJ	786	786
FKAPCPFO_01190 Lipopolysaccharide core heptosyltransferase RfaQ	ABPAJMHB_01459 Lipopolysaccharide core heptosyltransferase RfaQ	915	915
FKAPCPFO_01625 Cytochrome c-type biogenesis protein CcmE	ABPAJMHB_01917 Cytochrome c-type biogenesis protein CcmE	531	531
FKAPCPFO_02289 Aliphatic sulfonates import ATP-binding protein SsuB	ABPAJMHB_02135 Aliphatic sulfonates import ATP-binding protein SsuB	777	777
FKAPCPFO_03206 Maltose O-acetyltransferase	ABPAJMHB_03192 Maltose O-acetyltransferase	537	537
FKAPCPFO_02798 hypothetical protein	ABPAJMHB_01069 hypothetical protein	987	987
FKAPCPFO_01055 hypothetical protein	ABPAJMHB_01578 hypothetical protein	378	378
FKAPCPFO_02169 Haloalkane dehalogenase	ABPAJMHB_00652 Haloalkane dehalogenase	1140	1140
FKAPCPFO_00546 Biotin carboxylase	ABPAJMHB_00875 Biotin carboxylase	1353	1353
FKAPCPFO_01868 Glycine oxidase	ABPAJMHB_02034 Glycine oxidase	996	996
FKAPCPFO_01795 hypothetical protein	ABPAJMHB_02865 hypothetical protein	738	738
FKAPCPFO_00708 Protein AaeX	ABPAJMHB_03008 Protein AaeX	195	195
FKAPCPFO_02832 hypothetical protein	ABPAJMHB_01034 hypothetical protein	489	489
FKAPCPFO_00332 Tyrosine recombinase XerC	ABPAJMHB_00060 Tyrosine recombinase XerC	978	978
FKAPCPFO_01317 Putative pre-16S rRNA nuclease	ABPAJMHB_01332 Putative pre-16S rRNA nuclease	477	477
FKAPCPFO_01953 Phospho-N-acetylmuramoyl-pentapeptide-transferase	ABPAJMHB_01250 Phospho-N-acetylmuramoyl-pentapeptide-transferase	1092	1092
FKAPCPFO_02746 hypothetical protein	ABPAJMHB_02748 hypothetical protein	276	276
FKAPCPFO_00693 hypothetical protein	ABPAJMHB_01022 hypothetical protein	1233	1233
FKAPCPFO_01132 NADH-quinone oxidoreductase subunit L	ABPAJMHB_01501 NADH-quinone oxidoreductase subunit L	1938	1938
FKAPCPFO_03157 hypothetical protein	ABPAJMHB_03114 hypothetical protein	1344	1344
FKAPCPFO_02739 hypothetical protein	ABPAJMHB_02741 hypothetical protein	234	234
FKAPCPFO_01876 30S ribosomal protein S20	ABPAJMHB_02042 30S ribosomal protein S20	270	270
FKAPCPFO_03144 hypothetical protein	ABPAJMHB_03102 hypothetical protein	999	999
FKAPCPFO_01681 Pyruvate, phosphate dikinase	ABPAJMHB_01861 Pyruvate, phosphate dikinase	2676	2676
FKAPCPFO_00166 1-deoxy-D-xylulose 5-phosphate reductoisomerase	ABPAJMHB_00227 1-deoxy-D-xylulose 5-phosphate reductoisomerase	1158	1158
FKAPCPFO_02086 Porin B	ABPAJMHB_00748 Porin B	1641	1641
FKAPCPFO_02115 hypothetical protein	ABPAJMHB_00776 hypothetical protein	1107	1107
FKAPCPFO_00481 Fe(2+) transporter FeoB	ABPAJMHB_02384 Fe(2+) transporter FeoB	1836	1836
FKAPCPFO_01919 hypothetical protein	ABPAJMHB_02085 hypothetical protein	180	180
FKAPCPFO_00756 Inner membrane protein YebZ	ABPAJMHB_00605 Inner membrane protein YebZ	891	891
FKAPCPFO_01335 Hemin-binding periplasmic protein HmuT	ABPAJMHB_01313 Hemin-binding periplasmic protein HmuT	930	930
FKAPCPFO_00231 Chaperone protein HtpG	ABPAJMHB_00161 Chaperone protein HtpG	1887	1887
FKAPCPFO_00664 Cytochrome b	ABPAJMHB_00993 Cytochrome b	1215	1215
FKAPCPFO_01849 hypothetical protein	ABPAJMHB_02015 hypothetical protein	585	585
FKAPCPFO_01769 hypothetical protein	ABPAJMHB_02710 hypothetical protein	1743	1743
FKAPCPFO_02818 hypothetical protein	ABPAJMHB_01049 hypothetical protein	624	624
FKAPCPFO_03034 Protein YciF	ABPAJMHB_02964 Protein YciF	504	504
FKAPCPFO_00394 6-phosphogluconate dehydrogenase, NAD(+)-dependent, decarboxylating	ABPAJMHB_02297 6-phosphogluconate dehydrogenase, NAD(+)-dependent, decarboxylating	999	999
FKAPCPFO_02388 hypothetical protein	ABPAJMHB_02619 hypothetical protein	333	333
FKAPCPFO_00714 hypothetical protein	ABPAJMHB_03014 hypothetical protein	465	465
FKAPCPFO_01129 NADH-quinone oxidoreductase subunit I	ABPAJMHB_01504 NADH-quinone oxidoreductase subunit I	489	489
FKAPCPFO_02469 hypothetical protein	ABPAJMHB_02226 hypothetical protein	861	861
FKAPCPFO_02817 tRNA-Ser(gct)	ABPAJMHB_01050 tRNA-Ser(gct)	97	97
FKAPCPFO_02383 hypothetical protein	ABPAJMHB_02614 hypothetical protein	1152	1152
FKAPCPFO_02241 Pyrimidine-specific ribonucleoside hydrolase RihB	ABPAJMHB_02183 Pyrimidine-specific ribonucleoside hydrolase RihB	1122	1122
FKAPCPFO_00895 hypothetical protein	ABPAJMHB_00466 hypothetical protein	1137	1137
FKAPCPFO_01573 50S ribosomal protein L30	ABPAJMHB_01969 50S ribosomal protein L30	189	189
FKAPCPFO_01312 hypothetical protein	ABPAJMHB_01337 hypothetical protein	144	144
FKAPCPFO_00403 Glucans biosynthesis glucosyltransferase H	ABPAJMHB_02306 Glucans biosynthesis glucosyltransferase H	2178	2178
FKAPCPFO_01511 hypothetical protein	ABPAJMHB_01800 hypothetical protein	1029	1029
FKAPCPFO_00615 4-hydroxy-tetrahydrodipicolinate reductase	ABPAJMHB_00944 4-hydroxy-tetrahydrodipicolinate reductase	792	792
FKAPCPFO_02959 hypothetical protein	ABPAJMHB_01089 hypothetical protein	309	309
FKAPCPFO_01205 Lipid A biosynthesis lauroyltransferase	ABPAJMHB_01444 Lipid A biosynthesis lauroyltransferase	933	933
FKAPCPFO_02005 Anthranilate synthase component 2	ABPAJMHB_01198 Anthranilate synthase component 2	597	597
FKAPCPFO_00858 Glucose-1-phosphate thymidylyltransferase 1	ABPAJMHB_00503 Glucose-1-phosphate thymidylyltransferase 1	915	915
FKAPCPFO_02954 hypothetical protein	ABPAJMHB_02893 hypothetical protein	822	822
FKAPCPFO_01456 hypothetical protein	ABPAJMHB_01745 hypothetical protein	171	171
FKAPCPFO_00391 hypothetical protein	ABPAJMHB_00001 hypothetical protein	513	513
FKAPCPFO_02765 DNA adenine methyltransferase YhdJ	ABPAJMHB_02767 DNA adenine methyltransferase YhdJ	681	681
FKAPCPFO_01948 UDP-N-acetylenolpyruvoylglucosamine reductase	ABPAJMHB_01255 UDP-N-acetylenolpyruvoylglucosamine reductase	969	969
FKAPCPFO_02541 Homoserine dehydrogenase	ABPAJMHB_02390 Homoserine dehydrogenase	1338	1338
FKAPCPFO_01827 hypothetical protein	ABPAJMHB_01993 hypothetical protein	783	783
FKAPCPFO_00317 hypothetical protein	ABPAJMHB_00075 hypothetical protein	567	567
FKAPCPFO_00422 transfer-messenger RNA, SsrA	ABPAJMHB_02325 transfer-messenger RNA, SsrA	335	335
FKAPCPFO_02703 putative protein	ABPAJMHB_02478 putative protein	1410	1410
FKAPCPFO_00881 hypothetical protein	ABPAJMHB_00480 hypothetical protein	1140	1140
FKAPCPFO_00077 Heat shock protein 15	ABPAJMHB_00316 Heat shock protein 15	294	294
FKAPCPFO_00626 hypothetical protein	ABPAJMHB_00955 hypothetical protein	1263	1263
FKAPCPFO_00444 hypothetical protein	ABPAJMHB_02347 hypothetical protein	408	408
FKAPCPFO_01777 hypothetical protein	ABPAJMHB_02883 hypothetical protein	582	582
FKAPCPFO_00923 hypothetical protein	ABPAJMHB_00438 hypothetical protein	534	534
FKAPCPFO_01147 tRNA-Ser(tga)	ABPAJMHB_01486 tRNA-Ser(tga)	90	90
FKAPCPFO_01119 tRNA-Val(tac)	ABPAJMHB_01514 tRNA-Val(tac)	75	75
FKAPCPFO_02533 2-iminobutanoate/2-iminopropanoate deaminase	ABPAJMHB_02289 2-iminobutanoate/2-iminopropanoate deaminase	351	351
FKAPCPFO_02861 hypothetical protein	ABPAJMHB_02807 hypothetical protein	342	342
FKAPCPFO_03027 HTH-type transcriptional regulator YofA	ABPAJMHB_02971 HTH-type transcriptional regulator YofA	894	894
FKAPCPFO_00438 Phosphoribosyl-ATP pyrophosphatase	ABPAJMHB_02341 Phosphoribosyl-ATP pyrophosphatase	414	414
FKAPCPFO_01540 Spore protein SP21	ABPAJMHB_01829 Spore protein SP21	471	471
FKAPCPFO_01645 Holliday junction ATP-dependent DNA helicase RuvB	ABPAJMHB_01897 Holliday junction ATP-dependent DNA helicase RuvB	2016	2016
FKAPCPFO_01558 Gluconate 2-dehydrogenase flavoprotein	ABPAJMHB_01847 Gluconate 2-dehydrogenase flavoprotein	1404	1404
FKAPCPFO_02154 Levansucrase	ABPAJMHB_00637 Levansucrase	1692	1692
FKAPCPFO_01030 Cell division ATP-binding protein FtsE	ABPAJMHB_01603 Cell division ATP-binding protein FtsE	672	672
FKAPCPFO_02133 putative TonB-dependent receptor BfrD	ABPAJMHB_00794 putative TonB-dependent receptor BfrD	2421	2421
FKAPCPFO_01861 Cytidine deaminase	ABPAJMHB_02027 Cytidine deaminase	399	399
FKAPCPFO_01124 NADH-quinone oxidoreductase subunit D	ABPAJMHB_01509 NADH-quinone oxidoreductase subunit D	1257	1257
FKAPCPFO_01217 Chorismate synthase	ABPAJMHB_01432 Chorismate synthase	1092	1092
FKAPCPFO_00174 Holo-[acyl-carrier-protein] synthase	ABPAJMHB_00219 Holo-[acyl-carrier-protein] synthase	414	414
FKAPCPFO_00762 hypothetical protein	ABPAJMHB_00599 hypothetical protein	822	822
FKAPCPFO_02835 Dual-specificity RNA methyltransferase RlmN	ABPAJMHB_01031 Dual-specificity RNA methyltransferase RlmN	1311	1311
FKAPCPFO_02324 hypothetical protein	ABPAJMHB_02100 hypothetical protein	780	780
FKAPCPFO_02218 hypothetical protein	ABPAJMHB_00701 hypothetical protein	1260	1260
FKAPCPFO_01753 Biopolymer transport protein ExbB	ABPAJMHB_02694 Biopolymer transport protein ExbB	735	735
FKAPCPFO_00749 hypothetical protein	ABPAJMHB_00612 hypothetical protein	804	804
FKAPCPFO_00958 D-amino acid dehydrogenase 1	ABPAJMHB_00403 D-amino acid dehydrogenase 1	1266	1266
FKAPCPFO_01711 hypothetical protein	ABPAJMHB_02652 hypothetical protein	156	156
FKAPCPFO_03174 hypothetical protein	ABPAJMHB_03162 hypothetical protein	576	576
FKAPCPFO_00423 Flavin-dependent thymidylate synthase	ABPAJMHB_02326 Flavin-dependent thymidylate synthase	951	951
FKAPCPFO_02396 hypothetical protein	ABPAJMHB_02627 hypothetical protein	309	309
FKAPCPFO_01705 hypothetical protein	ABPAJMHB_02646 hypothetical protein	693	693
FKAPCPFO_02079 NADH-quinone oxidoreductase subunit G	ABPAJMHB_00741 NADH-quinone oxidoreductase subunit G	2733	2733
FKAPCPFO_02212 L-Ala-D/L-Glu epimerase	ABPAJMHB_00695 L-Ala-D/L-Glu epimerase	1158	1158
FKAPCPFO_01736 hypothetical protein	ABPAJMHB_02677 hypothetical protein	438	438
FKAPCPFO_03183 Flavohemoprotein	ABPAJMHB_03153 Flavohemoprotein	1218	1218
FKAPCPFO_00929 putative methylxanthine N7-demethylase NdmC	ABPAJMHB_00432 putative methylxanthine N7-demethylase NdmC	855	855
FKAPCPFO_03006 hypothetical protein	ABPAJMHB_01136 hypothetical protein	591	591
FKAPCPFO_01359 Alcohol dehydrogenase YqhD	ABPAJMHB_01289 Alcohol dehydrogenase YqhD	1158	1158
FKAPCPFO_02001 Protein-export membrane protein SecG	ABPAJMHB_01202 Protein-export membrane protein SecG	297	297
FKAPCPFO_01642 Glucose 1-dehydrogenase 1	ABPAJMHB_01900 Glucose 1-dehydrogenase 1	786	786
FKAPCPFO_02504 DNA-binding protein HU-beta	ABPAJMHB_02260 DNA-binding protein HU-beta	270	270
FKAPCPFO_02690 DNA polymerase IV	ABPAJMHB_02491 DNA polymerase IV	1044	1044
FKAPCPFO_00366 hypothetical protein	ABPAJMHB_00026 hypothetical protein	861	861
FKAPCPFO_02978 Replicative DNA helicase	ABPAJMHB_01108 Replicative DNA helicase	1533	1533
FKAPCPFO_02793 Inosine-5'-monophosphate dehydrogenase	ABPAJMHB_01074 Inosine-5'-monophosphate dehydrogenase	1503	1503
FKAPCPFO_02365 Glutamate synthase [NADPH] small chain	ABPAJMHB_02596 Glutamate synthase [NADPH] small chain	1350	1350
FKAPCPFO_02852 hypothetical protein	ABPAJMHB_02798 hypothetical protein	324	324
FKAPCPFO_02048 hypothetical protein	ABPAJMHB_01155 hypothetical protein	135	135
FKAPCPFO_00764 hypothetical protein	ABPAJMHB_00597 hypothetical protein	156	156
FKAPCPFO_01403 Phosphate import ATP-binding protein PstB	ABPAJMHB_01692 Phosphate import ATP-binding protein PstB	798	798
FKAPCPFO_00703 Undecaprenyl-phosphate 4-deoxy-4-formamido-L-arabinose transferase	ABPAJMHB_03003 Undecaprenyl-phosphate 4-deoxy-4-formamido-L-arabinose transferase	1002	1002
FKAPCPFO_03093 hypothetical protein	ABPAJMHB_03029 hypothetical protein	1308	1308
FKAPCPFO_00826 putative oxidoreductase YghA	ABPAJMHB_00535 putative oxidoreductase YghA	1005	1005
FKAPCPFO_01530 Thiopurine S-methyltransferase	ABPAJMHB_01819 Thiopurine S-methyltransferase	660	660
FKAPCPFO_02150 Fructose-1,6-bisphosphatase class 2	ABPAJMHB_00811 Fructose-1,6-bisphosphatase class 2	987	987
FKAPCPFO_00924 Ammonia channel	ABPAJMHB_00437 Ammonia channel	1380	1380
FKAPCPFO_00158 Lactoylglutathione lyase	ABPAJMHB_00235 Lactoylglutathione lyase	390	390
FKAPCPFO_00950 ATP synthase epsilon chain	ABPAJMHB_00411 ATP synthase epsilon chain	426	426
FKAPCPFO_01729 hypothetical protein	ABPAJMHB_02670 hypothetical protein	741	741
FKAPCPFO_01038 Sensor histidine kinase RcsC	ABPAJMHB_01595 Sensor histidine kinase RcsC	1872	1872
FKAPCPFO_01856 Dephospho-CoA kinase	ABPAJMHB_02022 Dephospho-CoA kinase	630	630
FKAPCPFO_00347 Putative aminoacrylate hydrolase RutD	ABPAJMHB_00045 Putative aminoacrylate hydrolase RutD	666	666
FKAPCPFO_01964 hypothetical protein	ABPAJMHB_01239 hypothetical protein	753	753
FKAPCPFO_02429 Low molecular weight protein-tyrosine-phosphatase YfkJ	ABPAJMHB_02186 Low molecular weight protein-tyrosine-phosphatase YfkJ	480	480
FKAPCPFO_00855 hypothetical protein	ABPAJMHB_00506 hypothetical protein	612	612
FKAPCPFO_03261 Tyrosine recombinase XerC	ABPAJMHB_03255 Tyrosine recombinase XerC	999	999
FKAPCPFO_00463 putative acrylyl-CoA reductase AcuI	ABPAJMHB_02366 putative acrylyl-CoA reductase AcuI	981	981
FKAPCPFO_00624 Coenzyme PQQ synthesis protein B	ABPAJMHB_00953 Coenzyme PQQ synthesis protein B	924	924
FKAPCPFO_01902 hypothetical protein	ABPAJMHB_02068 hypothetical protein	495	495
FKAPCPFO_02157 hypothetical protein	ABPAJMHB_00640 hypothetical protein	660	660
FKAPCPFO_00968 hypothetical protein	ABPAJMHB_00393 hypothetical protein	663	663
FKAPCPFO_02175 hypothetical protein	ABPAJMHB_00658 hypothetical protein	99	99
FKAPCPFO_02679 tRNA(Ile)-lysidine synthase	ABPAJMHB_02502 tRNA(Ile)-lysidine synthase	1233	1233
FKAPCPFO_02442 Elongation factor P	ABPAJMHB_02199 Elongation factor P	567	567
FKAPCPFO_01462 Glycogen phosphorylase	ABPAJMHB_01751 Glycogen phosphorylase	2508	2508
FKAPCPFO_02567 D-inositol-3-phosphate glycosyltransferase	ABPAJMHB_02416 D-inositol-3-phosphate glycosyltransferase	1230	1230
FKAPCPFO_00896 hypothetical protein	ABPAJMHB_00465 hypothetical protein	756	756
FKAPCPFO_02602 hypothetical protein	ABPAJMHB_02451 hypothetical protein	339	339
FKAPCPFO_00179 Malate:quinone oxidoreductase	ABPAJMHB_00214 Malate:quinone oxidoreductase	1497	1497
FKAPCPFO_02700 Inward rectifier potassium channel Kirbac3.1	ABPAJMHB_02481 Inward rectifier potassium channel Kirbac3.1	972	972
FKAPCPFO_02449 5-formyltetrahydrofolate cyclo-ligase	ABPAJMHB_02206 5-formyltetrahydrofolate cyclo-ligase	612	612
FKAPCPFO_01154 hypothetical protein	ABPAJMHB_01479 hypothetical protein	2097	2097
FKAPCPFO_00983 Multidrug export protein EmrB	ABPAJMHB_01650 Multidrug export protein EmrB	1575	1575
FKAPCPFO_02254 HTH-type transcriptional regulator DmlR	ABPAJMHB_02170 HTH-type transcriptional regulator DmlR	930	930
FKAPCPFO_00185 Sec translocon accessory complex subunit YajC	ABPAJMHB_00207 Sec translocon accessory complex subunit YajC	384	384
FKAPCPFO_02208 Rhodocoxin reductase	ABPAJMHB_00691 Rhodocoxin reductase	1221	1221
FKAPCPFO_01875 Chromosomal replication initiator protein DnaA	ABPAJMHB_02041 Chromosomal replication initiator protein DnaA	1461	1461
FKAPCPFO_01976 hypothetical protein	ABPAJMHB_01227 hypothetical protein	924	924
FKAPCPFO_03198 Error-prone DNA polymerase	ABPAJMHB_03200 Error-prone DNA polymerase	3174	3174
FKAPCPFO_01246 LexA repressor	ABPAJMHB_01403 LexA repressor	678	678
FKAPCPFO_00552 hypothetical protein	ABPAJMHB_00881 hypothetical protein	1491	1491
FKAPCPFO_00892 hypothetical protein	ABPAJMHB_00469 hypothetical protein	366	366
FKAPCPFO_02657 hypothetical protein	ABPAJMHB_02524 hypothetical protein	684	684
FKAPCPFO_00075 cytosol aminopeptidase	ABPAJMHB_00318 cytosol aminopeptidase	1440	1440
FKAPCPFO_01581 50S ribosomal protein L14	ABPAJMHB_01961 50S ribosomal protein L14	369	369
FKAPCPFO_00683 hypothetical protein	ABPAJMHB_01012 hypothetical protein	555	555
FKAPCPFO_01778 5'-deoxyadenosine deaminase	ABPAJMHB_02882 5'-deoxyadenosine deaminase	1374	1374
FKAPCPFO_00744 hypothetical protein	ABPAJMHB_00617 hypothetical protein	447	447
FKAPCPFO_02825 putative MFS-type transporter YfcJ	ABPAJMHB_01041 putative MFS-type transporter YfcJ	1206	1206
FKAPCPFO_02811 Citrate synthase	ABPAJMHB_01056 Citrate synthase	1299	1299
FKAPCPFO_00507 Mycothiol acetyltransferase	ABPAJMHB_00836 Mycothiol acetyltransferase	435	435
FKAPCPFO_02027 putative protein RP812	ABPAJMHB_01176 putative protein RP812	234	234
FKAPCPFO_02513 tRNA-Gln(ttg)	ABPAJMHB_02269 tRNA-Gln(ttg)	75	75
FKAPCPFO_01855 DNA polymerase III subunit epsilon	ABPAJMHB_02021 DNA polymerase III subunit epsilon	708	708
FKAPCPFO_01247 ATP-dependent dethiobiotin synthetase BioD	ABPAJMHB_01402 ATP-dependent dethiobiotin synthetase BioD	1410	1410
FKAPCPFO_01396 hypothetical protein	ABPAJMHB_01685 hypothetical protein	936	936
FKAPCPFO_02431 NADPH dehydrogenase	ABPAJMHB_02188 NADPH dehydrogenase	1098	1098
FKAPCPFO_02763 hypothetical protein	ABPAJMHB_02765 hypothetical protein	318	318
FKAPCPFO_01963 hypothetical protein	ABPAJMHB_01240 hypothetical protein	276	276
FKAPCPFO_00829 hypothetical protein	ABPAJMHB_00532 hypothetical protein	504	504
FKAPCPFO_02443 L-lysine 2,3-aminomutase	ABPAJMHB_02200 L-lysine 2,3-aminomutase	1035	1035
FKAPCPFO_01720 hypothetical protein	ABPAJMHB_02661 hypothetical protein	1092	1092
FKAPCPFO_00014 hypothetical protein	ABPAJMHB_00379 hypothetical protein	375	375
FKAPCPFO_01112 Bifunctional NAD(P)H-hydrate repair enzyme Nnr	ABPAJMHB_01521 Bifunctional NAD(P)H-hydrate repair enzyme Nnr	1455	1455
FKAPCPFO_00521 Ribonuclease PH	ABPAJMHB_00850 Ribonuclease PH	729	729
FKAPCPFO_00981 Lipid A export ATP-binding/permease protein MsbA	ABPAJMHB_01652 Lipid A export ATP-binding/permease protein MsbA	1785	1785
FKAPCPFO_00457 Adenine deaminase	ABPAJMHB_02360 Adenine deaminase	1701	1701
FKAPCPFO_01208 hypothetical protein	ABPAJMHB_01441 hypothetical protein	492	492
FKAPCPFO_00697 Squalene--hopene cyclase	ABPAJMHB_01026 Squalene--hopene cyclase	2034	2034
FKAPCPFO_00199 Alanine--tRNA ligase	ABPAJMHB_00193 Alanine--tRNA ligase	2652	2652
FKAPCPFO_00299 hypothetical protein	ABPAJMHB_00093 hypothetical protein	312	312
FKAPCPFO_02182 hypothetical protein	ABPAJMHB_00665 hypothetical protein	555	555
FKAPCPFO_02975 hypothetical protein	ABPAJMHB_01105 hypothetical protein	234	234
FKAPCPFO_00846 hypothetical protein	ABPAJMHB_00515 hypothetical protein	162	162
FKAPCPFO_01743 Carboxylesterase NlhH	ABPAJMHB_02684 Carboxylesterase NlhH	960	960
FKAPCPFO_02980 hypothetical protein	ABPAJMHB_01110 hypothetical protein	291	291
FKAPCPFO_00651 Bifunctional purine biosynthesis protein PurH	ABPAJMHB_00980 Bifunctional purine biosynthesis protein PurH	1581	1581
FKAPCPFO_02447 hypothetical protein	ABPAJMHB_02204 hypothetical protein	273	273
FKAPCPFO_02077 NADH-quinone oxidoreductase subunit I	ABPAJMHB_00739 NADH-quinone oxidoreductase subunit I	513	513
FKAPCPFO_00962 hypothetical protein	ABPAJMHB_00399 hypothetical protein	3051	3051
FKAPCPFO_01292 hypothetical protein	ABPAJMHB_01357 hypothetical protein	504	504
FKAPCPFO_00862 UvrABC system protein A	ABPAJMHB_00499 UvrABC system protein A	2541	2541
FKAPCPFO_01057 hypothetical protein	ABPAJMHB_01576 hypothetical protein	294	294
FKAPCPFO_00272 hypothetical protein	ABPAJMHB_00120 hypothetical protein	567	567
FKAPCPFO_02202 8-oxoguanine deaminase	ABPAJMHB_00685 8-oxoguanine deaminase	1458	1458
FKAPCPFO_00886 D-inositol-3-phosphate glycosyltransferase	ABPAJMHB_00475 D-inositol-3-phosphate glycosyltransferase	1251	1251
FKAPCPFO_00401 Alpha-ketoglutarate permease	ABPAJMHB_02304 Alpha-ketoglutarate permease	1317	1317
FKAPCPFO_02134 hypothetical protein	ABPAJMHB_00795 hypothetical protein	1728	1728
FKAPCPFO_02582 Ornithine carbamoyltransferase, anabolic	ABPAJMHB_02431 Ornithine carbamoyltransferase, anabolic	987	987
FKAPCPFO_00500 hypothetical protein	ABPAJMHB_00829 hypothetical protein	663	663
FKAPCPFO_00946 ATP synthase subunit delta	ABPAJMHB_00415 ATP synthase subunit delta	582	582
FKAPCPFO_01744 hypothetical protein	ABPAJMHB_02685 hypothetical protein	1602	1602
FKAPCPFO_01184 Phenylalanine--tRNA ligase beta subunit	ABPAJMHB_01465 Phenylalanine--tRNA ligase beta subunit	2463	2463
FKAPCPFO_00060 Polyphosphate kinase	ABPAJMHB_00333 Polyphosphate kinase	2271	2271
FKAPCPFO_02110 hypothetical protein	ABPAJMHB_00771 hypothetical protein	1590	1590
FKAPCPFO_00786 Manganese ABC transporter substrate-binding lipoprotein	ABPAJMHB_00575 Manganese ABC transporter substrate-binding lipoprotein	900	900
FKAPCPFO_01801 hypothetical protein	ABPAJMHB_02859 hypothetical protein	201	201
FKAPCPFO_00195 Outer membrane protein	ABPAJMHB_00197 Outer membrane protein	1218	1218
FKAPCPFO_02272 Formylaminopyrimidine-binding protein	ABPAJMHB_02152 Formylaminopyrimidine-binding protein	1023	1023
FKAPCPFO_00920 Outer membrane protein OprM	ABPAJMHB_00441 Outer membrane protein OprM	1635	1635
FKAPCPFO_02505 hypothetical protein	ABPAJMHB_02261 hypothetical protein	588	588
FKAPCPFO_01684 hypothetical protein	ABPAJMHB_01858 hypothetical protein	228	228
FKAPCPFO_02907 hypothetical protein	ABPAJMHB_02940 hypothetical protein	615	615
FKAPCPFO_01196 hypothetical protein	ABPAJMHB_01453 hypothetical protein	750	750
FKAPCPFO_01671 L-asparagine permease 2	ABPAJMHB_01871 L-asparagine permease 2	1452	1452
FKAPCPFO_00718 Deaminated glutathione amidase	ABPAJMHB_03018 Deaminated glutathione amidase	852	852
FKAPCPFO_02529 nicotinate-nucleotide adenylyltransferase	ABPAJMHB_02285 nicotinate-nucleotide adenylyltransferase	594	594
FKAPCPFO_00435 Toxin RTX-I translocation ATP-binding protein	ABPAJMHB_02338 Toxin RTX-I translocation ATP-binding protein	2250	2250
FKAPCPFO_01008 hypothetical protein	ABPAJMHB_01625 hypothetical protein	1167	1167
FKAPCPFO_00773 hypothetical protein	ABPAJMHB_00588 hypothetical protein	252	252
FKAPCPFO_02277 hypothetical protein	ABPAJMHB_02147 hypothetical protein	2523	2523
FKAPCPFO_01840 hypothetical protein	ABPAJMHB_02006 hypothetical protein	633	633
FKAPCPFO_01937 putative riboflavin import permease protein RfuC	ABPAJMHB_01266 putative riboflavin import permease protein RfuC	1065	1065
FKAPCPFO_02298 hypothetical protein	ABPAJMHB_02126 hypothetical protein	855	855
FKAPCPFO_03112 2,3,4,5-tetrahydropyridine-2,6-dicarboxylate N-acetyltransferase	ABPAJMHB_03070 2,3,4,5-tetrahydropyridine-2,6-dicarboxylate N-acetyltransferase	612	612
FKAPCPFO_02938 hypothetical protein	ABPAJMHB_02909 hypothetical protein	999	999
FKAPCPFO_00861 Inner membrane permease YgbN	ABPAJMHB_00500 Inner membrane permease YgbN	1401	1401
FKAPCPFO_00875 Siroheme synthase	ABPAJMHB_00486 Siroheme synthase	1398	1398
FKAPCPFO_00906 hypothetical protein	ABPAJMHB_00455 hypothetical protein	1128	1128
FKAPCPFO_01387 NADH dehydrogenase	ABPAJMHB_01676 NADH dehydrogenase	1281	1281
FKAPCPFO_01220 Elongation factor Ts	ABPAJMHB_01429 Elongation factor Ts	906	906
FKAPCPFO_00944 tRNA-Gly(tcc)	ABPAJMHB_00417 tRNA-Gly(tcc)	74	74
FKAPCPFO_01942 Outer membrane protein assembly factor BamD	ABPAJMHB_01261 Outer membrane protein assembly factor BamD	885	885
FKAPCPFO_01011 Threonylcarbamoyl-AMP synthase	ABPAJMHB_01622 Threonylcarbamoyl-AMP synthase	975	975
FKAPCPFO_02444 Elongation factor P--(R)-beta-lysine ligase	ABPAJMHB_02201 Elongation factor P--(R)-beta-lysine ligase	1020	1020
FKAPCPFO_01140 Homoserine O-acetyltransferase	ABPAJMHB_01493 Homoserine O-acetyltransferase	1170	1170
FKAPCPFO_01555 hypothetical protein	ABPAJMHB_01844 hypothetical protein	111	111
FKAPCPFO_00069 hypothetical protein	ABPAJMHB_00324 hypothetical protein	489	489
FKAPCPFO_03185 Ferrous iron permease EfeU	ABPAJMHB_03151 Ferrous iron permease EfeU	819	819
FKAPCPFO_01881 hypothetical protein	ABPAJMHB_02047 hypothetical protein	1719	1719
FKAPCPFO_01118 DNA-binding protein HU	ABPAJMHB_01515 DNA-binding protein HU	288	288
FKAPCPFO_01106 Zinc-dependent sulfurtransferase SufU	ABPAJMHB_01527 Zinc-dependent sulfurtransferase SufU	429	429
FKAPCPFO_02930 hypothetical protein	ABPAJMHB_02917 hypothetical protein	216	216
FKAPCPFO_01518 NAD(P)H dehydrogenase (quinone)	ABPAJMHB_01807 NAD(P)H dehydrogenase (quinone)	621	621
FKAPCPFO_02888 Antitoxin ParD4	ABPAJMHB_02834 Antitoxin ParD4	255	255
FKAPCPFO_01250 Adenosylmethionine-8-amino-7-oxononanoate aminotransferase	ABPAJMHB_01399 Adenosylmethionine-8-amino-7-oxononanoate aminotransferase	1266	1266
FKAPCPFO_00275 Putative hydroxypyruvate reductase	ABPAJMHB_00117 Putative hydroxypyruvate reductase	1326	1326
FKAPCPFO_01968 50S ribosomal protein L21	ABPAJMHB_01235 50S ribosomal protein L21	315	315
FKAPCPFO_01489 Colistin resistance protein EmrA	ABPAJMHB_01778 Colistin resistance protein EmrA	1059	1059
FKAPCPFO_00847 hypothetical protein	ABPAJMHB_00514 hypothetical protein	291	291
FKAPCPFO_02002 Triosephosphate isomerase	ABPAJMHB_01201 Triosephosphate isomerase	744	744
FKAPCPFO_00428 tRNA-Met(cat)	ABPAJMHB_02331 tRNA-Met(cat)	74	74
FKAPCPFO_00093 Cold shock protein CspA	ABPAJMHB_00300 Cold shock protein CspA	228	228
FKAPCPFO_01076 3-isopropylmalate dehydrogenase	ABPAJMHB_01557 3-isopropylmalate dehydrogenase	1119	1119
FKAPCPFO_02428 Gluconokinase	ABPAJMHB_02185 Gluconokinase	567	567
FKAPCPFO_00802 hypothetical protein	ABPAJMHB_00559 hypothetical protein	1119	1119
FKAPCPFO_00724 Ketol-acid reductoisomerase (NADP(+))	ABPAJMHB_03024 Ketol-acid reductoisomerase (NADP(+))	1020	1020
FKAPCPFO_02785 hypothetical protein	ABPAJMHB_01082 hypothetical protein	576	576
FKAPCPFO_02517 Ubiquinone biosynthesis accessory factor UbiK	ABPAJMHB_02273 Ubiquinone biosynthesis accessory factor UbiK	297	297
FKAPCPFO_00812 hypothetical protein	ABPAJMHB_00549 hypothetical protein	2340	2340
FKAPCPFO_02628 4-diphosphocytidyl-2-C-methyl-D-erythritol kinase	ABPAJMHB_02553 4-diphosphocytidyl-2-C-methyl-D-erythritol kinase	927	927
FKAPCPFO_02018 Endo-type membrane-bound lytic murein transglycosylase A	ABPAJMHB_01185 Endo-type membrane-bound lytic murein transglycosylase A	1977	1977
FKAPCPFO_00326 Serine acetyltransferase	ABPAJMHB_00066 Serine acetyltransferase	864	864
FKAPCPFO_01554 hypothetical protein	ABPAJMHB_01843 hypothetical protein	411	411
FKAPCPFO_02439 hypothetical protein	ABPAJMHB_02196 hypothetical protein	1047	1047
FKAPCPFO_01807 Colicin I receptor	ABPAJMHB_02853 Colicin I receptor	2109	2109
FKAPCPFO_01130 hypothetical protein	ABPAJMHB_01503 hypothetical protein	774	774
FKAPCPFO_01040 ATP-dependent protease subunit HslV	ABPAJMHB_01593 ATP-dependent protease subunit HslV	507	507
FKAPCPFO_03120 hypothetical protein	ABPAJMHB_03078 hypothetical protein	951	951
FKAPCPFO_00103 hypothetical protein	ABPAJMHB_00290 hypothetical protein	612	612
FKAPCPFO_02392 Glucose--fructose oxidoreductase	ABPAJMHB_02623 Glucose--fructose oxidoreductase	1122	1122
FKAPCPFO_01043 putative protein	ABPAJMHB_01590 putative protein	210	210
FKAPCPFO_00587 Putative glutamine amidotransferase	ABPAJMHB_00916 Putative glutamine amidotransferase	741	741
FKAPCPFO_01927 Endoglucanase	ABPAJMHB_02093 Endoglucanase	1029	1029
FKAPCPFO_03229 Ferrichrome outer membrane transporter/phage receptor	ABPAJMHB_03222 Ferrichrome outer membrane transporter/phage receptor	2547	2547
FKAPCPFO_02935 hypothetical protein	ABPAJMHB_02912 hypothetical protein	327	327
FKAPCPFO_02925 hypothetical protein	ABPAJMHB_02922 hypothetical protein	597	597
FKAPCPFO_00278 hypothetical protein	ABPAJMHB_00114 hypothetical protein	1461	1461
FKAPCPFO_02532 hypothetical protein	ABPAJMHB_02288 hypothetical protein	768	768
FKAPCPFO_00634 Electron transfer flavoprotein subunit alpha	ABPAJMHB_00963 Electron transfer flavoprotein subunit alpha	939	939
FKAPCPFO_02035 Cystathionine beta-lyase MetC	ABPAJMHB_01168 Cystathionine beta-lyase MetC	1260	1260
FKAPCPFO_00902 hypothetical protein	ABPAJMHB_00459 hypothetical protein	402	402
FKAPCPFO_02897 hypothetical protein	ABPAJMHB_02950 hypothetical protein	1083	1083
FKAPCPFO_00123 hypothetical protein	ABPAJMHB_00270 hypothetical protein	948	948
FKAPCPFO_00975 hypothetical protein	ABPAJMHB_01658 hypothetical protein	2136	2136
FKAPCPFO_02474 hypothetical protein	ABPAJMHB_02231 hypothetical protein	831	831
FKAPCPFO_01321 tRNA-Ser(gct)	ABPAJMHB_01328 tRNA-Ser(gct)	93	93
FKAPCPFO_00036 N5-carboxyaminoimidazole ribonucleotide synthase	ABPAJMHB_00357 N5-carboxyaminoimidazole ribonucleotide synthase	1143	1143
FKAPCPFO_00818 Ribokinase	ABPAJMHB_00543 Ribokinase	945	945
FKAPCPFO_03280 IS5 family transposase ISPha1	ABPAJMHB_03274 IS5 family transposase ISPha1	369	369
FKAPCPFO_02031 Major cardiolipin synthase ClsA	ABPAJMHB_01172 Major cardiolipin synthase ClsA	1428	1428
FKAPCPFO_01559 Multidrug resistance protein MdtC	ABPAJMHB_01983 Multidrug resistance protein MdtC	3297	3297
FKAPCPFO_03176 Copper resistance protein A	ABPAJMHB_03160 Copper resistance protein A	1845	1845
FKAPCPFO_03152 Protein ImuA	ABPAJMHB_03110 Protein ImuA	777	777
FKAPCPFO_02293 Phenylacetaldehyde dehydrogenase	ABPAJMHB_02131 Phenylacetaldehyde dehydrogenase	1512	1512
FKAPCPFO_00705 tRNA-Leu(taa)	ABPAJMHB_03005 tRNA-Leu(taa)	88	88
FKAPCPFO_03081 hypothetical protein	ABPAJMHB_03041 hypothetical protein	648	648
FKAPCPFO_00325 3-dehydro-bile acid delta(4,6)-reductase	ABPAJMHB_00067 3-dehydro-bile acid delta(4,6)-reductase	1257	1257
FKAPCPFO_01789 hypothetical protein	ABPAJMHB_02871 hypothetical protein	216	216
FKAPCPFO_01627 Thiol:disulfide interchange protein CycY	ABPAJMHB_01915 Thiol:disulfide interchange protein CycY	573	573
FKAPCPFO_03123 hypothetical protein	ABPAJMHB_03081 hypothetical protein	189	189
FKAPCPFO_02088 hypothetical protein	ABPAJMHB_00750 hypothetical protein	1065	1065
FKAPCPFO_00485 Soluble pyridine nucleotide transhydrogenase	ABPAJMHB_00814 Soluble pyridine nucleotide transhydrogenase	1737	1737
FKAPCPFO_02470 hypothetical protein	ABPAJMHB_02227 hypothetical protein	1347	1347
FKAPCPFO_01435 p-hydroxybenzoic acid efflux pump subunit AaeB	ABPAJMHB_01724 p-hydroxybenzoic acid efflux pump subunit AaeB	2037	2037
FKAPCPFO_03056 HTH-type transcriptional regulator HdfR	ABPAJMHB_02988 HTH-type transcriptional regulator HdfR	906	906
FKAPCPFO_01449 Chaperone protein DnaK	ABPAJMHB_01738 Chaperone protein DnaK	1287	1287
FKAPCPFO_02764 hypothetical protein	ABPAJMHB_02766 hypothetical protein	417	417
FKAPCPFO_00730 hypothetical protein	ABPAJMHB_00631 hypothetical protein	285	285
FKAPCPFO_01189 tRNA-modifying protein YgfZ	ABPAJMHB_01460 tRNA-modifying protein YgfZ	912	912
FKAPCPFO_00760 hypothetical protein	ABPAJMHB_00601 hypothetical protein	906	906
FKAPCPFO_01752 Biopolymer transport protein ExbD	ABPAJMHB_02693 Biopolymer transport protein ExbD	435	435
FKAPCPFO_01123 NAD(P)H-quinone oxidoreductase subunit J, chloroplastic	ABPAJMHB_01510 NAD(P)H-quinone oxidoreductase subunit J, chloroplastic	675	675
FKAPCPFO_00882 hypothetical protein	ABPAJMHB_00479 hypothetical protein	165	165
FKAPCPFO_00589 putative chromosome-partitioning protein ParB	ABPAJMHB_00918 putative chromosome-partitioning protein ParB	900	900
FKAPCPFO_02186 hypothetical protein	ABPAJMHB_00669 hypothetical protein	1434	1434
FKAPCPFO_00181 2-(hydroxymethyl)glutarate dehydrogenase	ABPAJMHB_00212 2-(hydroxymethyl)glutarate dehydrogenase	876	876
FKAPCPFO_01885 Outer membrane efflux protein BepC	ABPAJMHB_02051 Outer membrane efflux protein BepC	1437	1437
FKAPCPFO_01739 Cobalt-zinc-cadmium resistance protein CzcA	ABPAJMHB_02680 Cobalt-zinc-cadmium resistance protein CzcA	3174	3174
FKAPCPFO_00712 hypothetical protein	ABPAJMHB_03012 hypothetical protein	1116	1116
FKAPCPFO_00253 GTPase HflX	ABPAJMHB_00139 GTPase HflX	1311	1311
FKAPCPFO_01019 hypothetical protein	ABPAJMHB_01614 hypothetical protein	1071	1071
FKAPCPFO_01973 putative membrane transporter protein	ABPAJMHB_01230 putative membrane transporter protein	792	792
FKAPCPFO_00630 Oxygen-independent coproporphyrinogen III oxidase	ABPAJMHB_00959 Oxygen-independent coproporphyrinogen III oxidase	1368	1368
FKAPCPFO_00575 putative MFS-type transporter YhhS	ABPAJMHB_00904 putative MFS-type transporter YhhS	1194	1194
FKAPCPFO_02776 hypothetical protein	ABPAJMHB_02778 hypothetical protein	864	864
FKAPCPFO_02616 Imidazole glycerol phosphate synthase subunit HisF	ABPAJMHB_02465 Imidazole glycerol phosphate synthase subunit HisF	762	762
FKAPCPFO_03210 hypothetical protein	ABPAJMHB_03203 hypothetical protein	1161	1161
FKAPCPFO_00673 IMPACT family member YigZ	ABPAJMHB_01002 IMPACT family member YigZ	627	627
FKAPCPFO_02106 hypothetical protein	ABPAJMHB_00767 hypothetical protein	354	354
FKAPCPFO_02100 Peroxiredoxin	ABPAJMHB_00762 Peroxiredoxin	516	516
FKAPCPFO_02071 A-adding tRNA nucleotidyltransferase	ABPAJMHB_00733 A-adding tRNA nucleotidyltransferase	501	501
FKAPCPFO_02554 tRNA-Phe(gaa)	ABPAJMHB_02403 tRNA-Phe(gaa)	76	76
FKAPCPFO_01452 hypothetical protein	ABPAJMHB_01741 hypothetical protein	513	513
FKAPCPFO_03037 Aldehyde oxidoreductase FAD-binding subunit PaoB	ABPAJMHB_02961 Aldehyde oxidoreductase FAD-binding subunit PaoB	1008	1008
FKAPCPFO_00647 Nucleotide-binding protein YvcJ	ABPAJMHB_00976 Nucleotide-binding protein YvcJ	972	972
FKAPCPFO_01874 Beta sliding clamp	ABPAJMHB_02040 Beta sliding clamp	1125	1125
FKAPCPFO_01215 Pyridoxine/pyridoxamine 5'-phosphate oxidase	ABPAJMHB_01434 Pyridoxine/pyridoxamine 5'-phosphate oxidase	606	606
FKAPCPFO_01880 Deoxyuridine 5'-triphosphate nucleotidohydrolase	ABPAJMHB_02046 Deoxyuridine 5'-triphosphate nucleotidohydrolase	462	462
FKAPCPFO_01394 hypothetical protein	ABPAJMHB_01683 hypothetical protein	672	672
FKAPCPFO_02059 Adenine deaminase	ABPAJMHB_00721 Adenine deaminase	1041	1041
FKAPCPFO_01747 Porin B	ABPAJMHB_02688 Porin B	1491	1491
FKAPCPFO_02219 hypothetical protein	ABPAJMHB_00702 hypothetical protein	1266	1266
FKAPCPFO_02549 hypothetical protein	ABPAJMHB_02398 hypothetical protein	102	102
FKAPCPFO_02144 D-amino acid dehydrogenase	ABPAJMHB_00805 D-amino acid dehydrogenase	1257	1257
FKAPCPFO_01391 Inner membrane transport permease YhhJ	ABPAJMHB_01680 Inner membrane transport permease YhhJ	1128	1128
FKAPCPFO_02192 Sarcosine oxidase subunit alpha	ABPAJMHB_00675 Sarcosine oxidase subunit alpha	3033	3033
FKAPCPFO_01799 hypothetical protein	ABPAJMHB_02861 hypothetical protein	507	507
FKAPCPFO_01932 hypothetical protein	ABPAJMHB_01271 hypothetical protein	1104	1104
FKAPCPFO_00969 putative transport protein HsrA	ABPAJMHB_01664 putative transport protein HsrA	1482	1482
FKAPCPFO_01853 hypothetical protein	ABPAJMHB_02019 hypothetical protein	891	891
FKAPCPFO_01197 4-hydroxybenzoate octaprenyltransferase	ABPAJMHB_01452 4-hydroxybenzoate octaprenyltransferase	918	918
FKAPCPFO_00685 hypothetical protein	ABPAJMHB_01014 hypothetical protein	624	624
FKAPCPFO_00852 hypothetical protein	ABPAJMHB_00509 hypothetical protein	474	474
FKAPCPFO_00779 2-succinyl-6-hydroxy-2,4-cyclohexadiene-1-carboxylate synthase	ABPAJMHB_00582 2-succinyl-6-hydroxy-2,4-cyclohexadiene-1-carboxylate synthase	1086	1086
FKAPCPFO_02055 Levanase	ABPAJMHB_00717 Levanase	1572	1572
FKAPCPFO_01010 hypothetical protein	ABPAJMHB_01623 hypothetical protein	621	621
FKAPCPFO_00437 Methionine synthase	ABPAJMHB_02340 Methionine synthase	3510	3510
FKAPCPFO_00553 hypothetical protein	ABPAJMHB_00882 hypothetical protein	594	594
FKAPCPFO_01464 1,4-alpha-glucan branching enzyme GlgB	ABPAJMHB_01753 1,4-alpha-glucan branching enzyme GlgB	2220	2220
FKAPCPFO_01445 Pyrimidine-specific ribonucleoside hydrolase RihA	ABPAJMHB_01734 Pyrimidine-specific ribonucleoside hydrolase RihA	948	948
FKAPCPFO_02639 Curved DNA-binding protein	ABPAJMHB_02542 Curved DNA-binding protein	936	936
FKAPCPFO_00937 tRNA-Thr(cgt)	ABPAJMHB_00424 tRNA-Thr(cgt)	75	75
FKAPCPFO_01028 hypothetical protein	ABPAJMHB_01605 hypothetical protein	672	672
FKAPCPFO_03049 Melibiose carrier protein	ABPAJMHB_02981 Melibiose carrier protein	1413	1413
FKAPCPFO_02736 hypothetical protein	ABPAJMHB_02738 hypothetical protein	594	594
FKAPCPFO_02537 Hydroxyacylglutathione hydrolase GloC	ABPAJMHB_02293 Hydroxyacylglutathione hydrolase GloC	660	660
FKAPCPFO_00470 hypothetical protein	ABPAJMHB_02373 hypothetical protein	1233	1233
FKAPCPFO_00502 Apolipoprotein N-acyltransferase	ABPAJMHB_00831 Apolipoprotein N-acyltransferase	1551	1551
FKAPCPFO_02124 putative nicotinate-nucleotide pyrophosphorylase [carboxylating]	ABPAJMHB_00785 putative nicotinate-nucleotide pyrophosphorylase [carboxylating]	855	855
FKAPCPFO_01903 hypothetical protein	ABPAJMHB_02069 hypothetical protein	498	498
FKAPCPFO_01522 Linocin-M18	ABPAJMHB_01811 Linocin-M18	807	807
FKAPCPFO_00790 Fumarate hydratase class II	ABPAJMHB_00571 Fumarate hydratase class II	1446	1446
FKAPCPFO_01393 hypothetical protein	ABPAJMHB_01682 hypothetical protein	987	987
FKAPCPFO_02039 hypothetical protein	ABPAJMHB_01164 hypothetical protein	297	297
FKAPCPFO_02839 IS5 family transposase ISGdi1	ABPAJMHB_02785 IS5 family transposase ISGdi1	837	837
FKAPCPFO_02274 Riboflavin transport system permease protein RibX	ABPAJMHB_02150 Riboflavin transport system permease protein RibX	738	738
FKAPCPFO_00314 hypothetical protein	ABPAJMHB_00078 hypothetical protein	393	393
FKAPCPFO_02756 hypothetical protein	ABPAJMHB_02758 hypothetical protein	342	342
FKAPCPFO_03134 hypothetical protein	ABPAJMHB_03092 hypothetical protein	462	462
FKAPCPFO_02800 CDP-diacylglycerol--glycerol-3-phosphate 3-phosphatidyltransferase	ABPAJMHB_01067 CDP-diacylglycerol--glycerol-3-phosphate 3-phosphatidyltransferase	600	600
FKAPCPFO_00063 Phosphoribosylglycinamide formyltransferase	ABPAJMHB_00330 Phosphoribosylglycinamide formyltransferase	624	624
FKAPCPFO_01004 Ribosomal RNA small subunit methyltransferase A	ABPAJMHB_01629 Ribosomal RNA small subunit methyltransferase A	852	852
FKAPCPFO_00288 Lactoylglutathione lyase	ABPAJMHB_00104 Lactoylglutathione lyase	402	402
FKAPCPFO_02535 putative xanthine dehydrogenase subunit A	ABPAJMHB_02291 putative xanthine dehydrogenase subunit A	1089	1089
FKAPCPFO_01366 Flavin-dependent monooxygenase	ABPAJMHB_01282 Flavin-dependent monooxygenase	1116	1116
FKAPCPFO_02042 hypothetical protein	ABPAJMHB_01161 hypothetical protein	1251	1251
FKAPCPFO_02063 Hydantoin racemase	ABPAJMHB_00725 Hydantoin racemase	756	756
FKAPCPFO_02688 hypothetical protein	ABPAJMHB_02493 hypothetical protein	693	693
FKAPCPFO_02417 hypothetical protein	ABPAJMHB_03124 hypothetical protein	312	312
FKAPCPFO_00475 Precorrin-6Y C(5,15)-methyltransferase [decarboxylating]	ABPAJMHB_02378 Precorrin-6Y C(5,15)-methyltransferase [decarboxylating]	1248	1248
FKAPCPFO_01746 hypothetical protein	ABPAJMHB_02687 hypothetical protein	801	801
FKAPCPFO_00238 Cyclic di-GMP-binding protein	ABPAJMHB_00154 Cyclic di-GMP-binding protein	2430	2430
FKAPCPFO_02974 hypothetical protein	ABPAJMHB_01104 hypothetical protein	315	315
FKAPCPFO_03236 hypothetical protein	ABPAJMHB_03230 hypothetical protein	510	510
FKAPCPFO_01095 hypothetical protein	ABPAJMHB_01538 hypothetical protein	267	267
FKAPCPFO_00919 RNA polymerase-binding transcription factor DksA	ABPAJMHB_00442 RNA polymerase-binding transcription factor DksA	414	414
FKAPCPFO_02709 hypothetical protein	ABPAJMHB_02472 hypothetical protein	663	663
FKAPCPFO_02830 hypothetical protein	ABPAJMHB_01036 hypothetical protein	420	420
FKAPCPFO_01791 hypothetical protein	ABPAJMHB_02869 hypothetical protein	453	453
FKAPCPFO_02571 Translation initiation factor IF-3	ABPAJMHB_02420 Translation initiation factor IF-3	522	522
FKAPCPFO_00118 Thermostable carboxypeptidase 1	ABPAJMHB_00275 Thermostable carboxypeptidase 1	1521	1521
FKAPCPFO_02097 hypothetical protein	ABPAJMHB_00759 hypothetical protein	1461	1461
FKAPCPFO_00096 10 kDa chaperonin 1	ABPAJMHB_00297 10 kDa chaperonin 1	291	291
FKAPCPFO_01304 Bacterioferritin	ABPAJMHB_01345 Bacterioferritin	489	489
FKAPCPFO_02555 DNA gyrase inhibitor YacG	ABPAJMHB_02404 DNA gyrase inhibitor YacG	207	207
FKAPCPFO_00146 Peptide deformylase	ABPAJMHB_00247 Peptide deformylase	507	507
FKAPCPFO_01467 4-alpha-glucanotransferase	ABPAJMHB_01756 4-alpha-glucanotransferase	2073	2073
FKAPCPFO_01311 hypothetical protein	ABPAJMHB_01338 hypothetical protein	1011	1011
FKAPCPFO_01790 hypothetical protein	ABPAJMHB_02870 hypothetical protein	996	996
FKAPCPFO_01013 Cytosol aminopeptidase	ABPAJMHB_01620 Cytosol aminopeptidase	1470	1470
FKAPCPFO_02248 N-acetylmuramic acid 6-phosphate etherase	ABPAJMHB_02176 N-acetylmuramic acid 6-phosphate etherase	945	945
FKAPCPFO_00270 Cell division topological specificity factor	ABPAJMHB_00122 Cell division topological specificity factor	276	276
FKAPCPFO_00043 hypothetical protein	ABPAJMHB_00350 hypothetical protein	1773	1773
FKAPCPFO_02518 ADP-L-glycero-D-manno-heptose-6-epimerase	ABPAJMHB_02274 ADP-L-glycero-D-manno-heptose-6-epimerase	981	981
FKAPCPFO_02896 hypothetical protein	ABPAJMHB_02951 hypothetical protein	546	546
FKAPCPFO_00530 hypothetical protein	ABPAJMHB_00859 hypothetical protein	711	711
FKAPCPFO_01997 hypothetical protein	ABPAJMHB_01206 hypothetical protein	1161	1161
FKAPCPFO_01109 23S rRNA (uracil(1939)-C(5))-methyltransferase RlmD	ABPAJMHB_01524 23S rRNA (uracil(1939)-C(5))-methyltransferase RlmD	1275	1275
FKAPCPFO_01958 Ribosomal RNA small subunit methyltransferase H	ABPAJMHB_01245 Ribosomal RNA small subunit methyltransferase H	1005	1005
FKAPCPFO_00601 Acetyl-coenzyme A carboxylase carboxyl transferase subunit beta	ABPAJMHB_00930 Acetyl-coenzyme A carboxylase carboxyl transferase subunit beta	870	870
FKAPCPFO_02636 hypothetical protein	ABPAJMHB_02545 hypothetical protein	972	972
FKAPCPFO_01211 Bifunctional enzyme CysN/CysC	ABPAJMHB_01438 Bifunctional enzyme CysN/CysC	1887	1887
FKAPCPFO_02614 putative HIT-like protein	ABPAJMHB_02463 putative HIT-like protein	390	390
FKAPCPFO_01586 50S ribosomal protein L22	ABPAJMHB_01956 50S ribosomal protein L22	402	402
FKAPCPFO_02108 Cyclic beta-(1,2)-glucan synthase NdvB	ABPAJMHB_00769 Cyclic beta-(1,2)-glucan synthase NdvB	8586	8586
FKAPCPFO_02140 Outer membrane protein OprM	ABPAJMHB_00801 Outer membrane protein OprM	1563	1563
FKAPCPFO_01137 Lipoprotein-releasing system transmembrane protein LolE	ABPAJMHB_01496 Lipoprotein-releasing system transmembrane protein LolE	1245	1245
FKAPCPFO_00020 ECF RNA polymerase sigma factor EcfG	ABPAJMHB_00373 ECF RNA polymerase sigma factor EcfG	564	564
FKAPCPFO_02813 hypothetical protein	ABPAJMHB_01054 hypothetical protein	318	318
FKAPCPFO_01985 GMP synthase [glutamine-hydrolyzing]	ABPAJMHB_01218 GMP synthase [glutamine-hydrolyzing]	1602	1602
FKAPCPFO_02185 HTH-type transcriptional regulator HdfR	ABPAJMHB_00668 HTH-type transcriptional regulator HdfR	882	882
FKAPCPFO_01542 HTH-type transcriptional regulator MurR	ABPAJMHB_01831 HTH-type transcriptional regulator MurR	930	930
FKAPCPFO_00297 Aminomethyltransferase	ABPAJMHB_00095 Aminomethyltransferase	1134	1134
FKAPCPFO_00111 tRNA N6-adenosine threonylcarbamoyltransferase	ABPAJMHB_00282 tRNA N6-adenosine threonylcarbamoyltransferase	1116	1116
FKAPCPFO_02801 hypothetical protein	ABPAJMHB_01066 hypothetical protein	498	498
FKAPCPFO_01151 hypothetical protein	ABPAJMHB_01482 hypothetical protein	177	177
FKAPCPFO_00942 Protein translocase subunit SecE	ABPAJMHB_00419 Protein translocase subunit SecE	195	195
FKAPCPFO_02715 putative oxidoreductase	ABPAJMHB_02717 putative oxidoreductase	741	741
FKAPCPFO_00815 Peptide deformylase	ABPAJMHB_00546 Peptide deformylase	504	504
FKAPCPFO_02882 hypothetical protein	ABPAJMHB_02828 hypothetical protein	1386	1386
FKAPCPFO_03032 hypothetical protein	ABPAJMHB_02966 hypothetical protein	891	891
FKAPCPFO_01657 Dihydroorotate dehydrogenase (quinone)	ABPAJMHB_01885 Dihydroorotate dehydrogenase (quinone)	1077	1077
FKAPCPFO_02630 hypothetical protein	ABPAJMHB_02551 hypothetical protein	579	579
FKAPCPFO_02745 Type IV secretion system protein virB4	ABPAJMHB_02747 Type IV secretion system protein virB4	2442	2442
FKAPCPFO_01549 Inositol 2-dehydrogenase/D-chiro-inositol 3-dehydrogenase	ABPAJMHB_01838 Inositol 2-dehydrogenase/D-chiro-inositol 3-dehydrogenase	1179	1179
FKAPCPFO_01338 hypothetical protein	ABPAJMHB_01310 hypothetical protein	519	519
FKAPCPFO_01763 Molybdopterin-guanine dinucleotide biosynthesis adapter protein	ABPAJMHB_02704 Molybdopterin-guanine dinucleotide biosynthesis adapter protein	531	531
FKAPCPFO_00210 hypothetical protein	ABPAJMHB_00182 hypothetical protein	369	369
FKAPCPFO_00550 hypothetical protein	ABPAJMHB_00879 hypothetical protein	705	705
FKAPCPFO_00268 Septum site-determining protein MinC	ABPAJMHB_00124 Septum site-determining protein MinC	735	735
FKAPCPFO_02590 Bifunctional riboflavin kinase/FMN adenylyltransferase	ABPAJMHB_02439 Bifunctional riboflavin kinase/FMN adenylyltransferase	960	960
FKAPCPFO_02404 hypothetical protein	ABPAJMHB_02635 hypothetical protein	429	429
FKAPCPFO_02878 hypothetical protein	ABPAJMHB_02824 hypothetical protein	369	369
FKAPCPFO_02259 hypothetical protein	ABPAJMHB_02165 hypothetical protein	735	735
FKAPCPFO_02986 hypothetical protein	ABPAJMHB_01116 hypothetical protein	300	300
FKAPCPFO_00945 Multidrug resistance protein Stp	ABPAJMHB_00416 Multidrug resistance protein Stp	1428	1428
FKAPCPFO_01655 hypothetical protein	ABPAJMHB_01887 hypothetical protein	585	585
FKAPCPFO_00667 hypothetical protein	ABPAJMHB_00996 hypothetical protein	834	834
FKAPCPFO_02884 hypothetical protein	ABPAJMHB_02830 hypothetical protein	1002	1002
FKAPCPFO_02691 hypothetical protein	ABPAJMHB_02490 hypothetical protein	588	588
FKAPCPFO_00934 Transcriptional regulator SlyA	ABPAJMHB_00427 Transcriptional regulator SlyA	453	453
FKAPCPFO_02858 hypothetical protein	ABPAJMHB_02804 hypothetical protein	804	804
FKAPCPFO_01122 NADH-quinone oxidoreductase subunit B	ABPAJMHB_01511 NADH-quinone oxidoreductase subunit B	582	582
FKAPCPFO_03126 putative L-galactonate transporter	ABPAJMHB_03084 putative L-galactonate transporter	1260	1260
FKAPCPFO_01146 hypothetical protein	ABPAJMHB_01487 hypothetical protein	120	120
FKAPCPFO_02886 hypothetical protein	ABPAJMHB_02832 hypothetical protein	273	273
FKAPCPFO_01582 30S ribosomal protein S17	ABPAJMHB_01960 30S ribosomal protein S17	282	282
FKAPCPFO_02649 Porin B	ABPAJMHB_02532 Porin B	1479	1479
FKAPCPFO_02547 hypothetical protein	ABPAJMHB_02396 hypothetical protein	378	378
FKAPCPFO_00837 Proton/sodium-glutamate symport protein	ABPAJMHB_00524 Proton/sodium-glutamate symport protein	1332	1332
FKAPCPFO_02267 hypothetical protein	ABPAJMHB_02157 hypothetical protein	996	996
FKAPCPFO_00010 Thiamine-monophosphate kinase	ABPAJMHB_00383 Thiamine-monophosphate kinase	993	993
FKAPCPFO_01949 UDP-N-acetylmuramate--L-alanine ligase	ABPAJMHB_01254 UDP-N-acetylmuramate--L-alanine ligase	1449	1449
FKAPCPFO_03163 hypothetical protein	ABPAJMHB_03140 hypothetical protein	1464	1464
FKAPCPFO_00107 hypothetical protein	ABPAJMHB_00286 hypothetical protein	687	687
FKAPCPFO_02244 Pyrimidine-specific ribonucleoside hydrolase RihB	ABPAJMHB_02180 Pyrimidine-specific ribonucleoside hydrolase RihB	1062	1062
FKAPCPFO_02962 hypothetical protein	ABPAJMHB_01092 hypothetical protein	138	138
FKAPCPFO_00571 hypothetical protein	ABPAJMHB_00900 hypothetical protein	1671	1671
FKAPCPFO_02542 Glutamate-pyruvate aminotransferase AlaC	ABPAJMHB_02391 Glutamate-pyruvate aminotransferase AlaC	1242	1242
FKAPCPFO_03239 hypothetical protein	ABPAJMHB_03227 hypothetical protein	2010	2010
FKAPCPFO_00079 Cytochrome bo(3) ubiquinol oxidase subunit 4	ABPAJMHB_00314 Cytochrome bo(3) ubiquinol oxidase subunit 4	330	330
FKAPCPFO_02491 hypothetical protein	ABPAJMHB_02247 hypothetical protein	1155	1155
FKAPCPFO_01001 30S ribosomal protein S18	ABPAJMHB_01632 30S ribosomal protein S18	276	276
FKAPCPFO_02625 Membrane-bound lytic murein transglycosylase C	ABPAJMHB_02556 Membrane-bound lytic murein transglycosylase C	1977	1977
FKAPCPFO_01417 Protein/nucleic acid deglycase HchA	ABPAJMHB_01706 Protein/nucleic acid deglycase HchA	708	708
FKAPCPFO_00692 Aurachin B dehydrogenase	ABPAJMHB_01021 Aurachin B dehydrogenase	996	996
FKAPCPFO_02180 Shikimate dehydrogenase (NADP(+))	ABPAJMHB_00663 Shikimate dehydrogenase (NADP(+))	864	864
FKAPCPFO_00159 UDP-2,3-diacylglucosamine pyrophosphatase LpxI	ABPAJMHB_00234 UDP-2,3-diacylglucosamine pyrophosphatase LpxI	867	867
FKAPCPFO_03258 hypothetical protein	ABPAJMHB_03250 hypothetical protein	306	306
FKAPCPFO_03105 Oxalate decarboxylase OxdC	ABPAJMHB_03063 Oxalate decarboxylase OxdC	1242	1242
FKAPCPFO_02520 hypothetical protein	ABPAJMHB_02276 hypothetical protein	1023	1023
FKAPCPFO_02994 hypothetical protein	ABPAJMHB_01124 hypothetical protein	513	513
FKAPCPFO_03101 hypothetical protein	ABPAJMHB_03059 hypothetical protein	138	138
FKAPCPFO_02926 hypothetical protein	ABPAJMHB_02921 hypothetical protein	384	384
FKAPCPFO_00722 Acetolactate synthase isozyme 3 large subunit	ABPAJMHB_03022 Acetolactate synthase isozyme 3 large subunit	1821	1821
FKAPCPFO_02732 hypothetical protein	ABPAJMHB_02734 hypothetical protein	441	441
FKAPCPFO_01136 Proline--tRNA ligase	ABPAJMHB_01497 Proline--tRNA ligase	1323	1323
FKAPCPFO_01490 hypothetical protein	ABPAJMHB_01779 hypothetical protein	270	270
FKAPCPFO_02166 hypothetical protein	ABPAJMHB_00649 hypothetical protein	420	420
FKAPCPFO_02919 hypothetical protein	ABPAJMHB_02928 hypothetical protein	231	231
FKAPCPFO_01410 Catalase C	ABPAJMHB_01699 Catalase C	2103	2103
FKAPCPFO_02865 hypothetical protein	ABPAJMHB_02811 hypothetical protein	519	519
FKAPCPFO_00439 Colicin V production protein	ABPAJMHB_02342 Colicin V production protein	525	525
FKAPCPFO_01204 hypothetical protein	ABPAJMHB_01445 hypothetical protein	351	351
FKAPCPFO_00054 HTH-type transcriptional regulator HdfR	ABPAJMHB_00339 HTH-type transcriptional regulator HdfR	957	957
FKAPCPFO_02323 hypothetical protein	ABPAJMHB_02101 hypothetical protein	210	210
FKAPCPFO_00070 UDP-2-acetamido-2-deoxy-3-oxo-D-glucuronate aminotransferase	ABPAJMHB_00323 UDP-2-acetamido-2-deoxy-3-oxo-D-glucuronate aminotransferase	1137	1137
FKAPCPFO_00845 hypothetical protein	ABPAJMHB_00516 hypothetical protein	177	177
FKAPCPFO_01188 Phosphoribosyl-AMP cyclohydrolase	ABPAJMHB_01461 Phosphoribosyl-AMP cyclohydrolase	417	417
FKAPCPFO_02593 hypothetical protein	ABPAJMHB_02442 hypothetical protein	525	525
FKAPCPFO_01113 tRNA-Leu(tag)	ABPAJMHB_01520 tRNA-Leu(tag)	85	85
FKAPCPFO_01344 ABC transporter ATP-binding/permease protein YojI	ABPAJMHB_01304 ABC transporter ATP-binding/permease protein YojI	1680	1680
FKAPCPFO_03270 hypothetical protein	ABPAJMHB_03260 hypothetical protein	738	738
FKAPCPFO_01244 50S ribosomal protein L33	ABPAJMHB_01405 50S ribosomal protein L33	168	168
FKAPCPFO_01383 Sulfate-binding protein	ABPAJMHB_01672 Sulfate-binding protein	1026	1026
FKAPCPFO_01364 GDP-mannose 4,6-dehydratase	ABPAJMHB_01284 GDP-mannose 4,6-dehydratase	981	981
FKAPCPFO_00618 Protein GrpE	ABPAJMHB_00947 Protein GrpE	606	606
FKAPCPFO_02357 Cocaine esterase	ABPAJMHB_02588 Cocaine esterase	1650	1650
FKAPCPFO_02191 hypothetical protein	ABPAJMHB_00674 hypothetical protein	606	606
FKAPCPFO_02665 Glutamate N-acetyltransferase 2	ABPAJMHB_02516 Glutamate N-acetyltransferase 2	1236	1236
FKAPCPFO_01157 hypothetical protein	ABPAJMHB_03176 hypothetical protein	186	186
FKAPCPFO_02762 hypothetical protein	ABPAJMHB_02764 hypothetical protein	165	165
FKAPCPFO_03145 hypothetical protein	ABPAJMHB_03103 hypothetical protein	144	144
FKAPCPFO_00396 Transketolase	ABPAJMHB_02299 Transketolase	2112	2112
FKAPCPFO_01062 Homoserine kinase	ABPAJMHB_01571 Homoserine kinase	969	969
FKAPCPFO_02481 hypothetical protein	ABPAJMHB_02237 hypothetical protein	564	564
FKAPCPFO_01469 hypothetical protein	ABPAJMHB_01758 hypothetical protein	231	231
FKAPCPFO_01513 Phosphoglucosamine mutase	ABPAJMHB_01802 Phosphoglucosamine mutase	1476	1476
FKAPCPFO_00817 hypothetical protein	ABPAJMHB_00544 hypothetical protein	1650	1650
FKAPCPFO_01946 Cell division protein FtsQ	ABPAJMHB_01257 Cell division protein FtsQ	936	936
FKAPCPFO_02432 tRNA-Asp(gtc)	ABPAJMHB_02189 tRNA-Asp(gtc)	77	77
FKAPCPFO_02432 tRNA-Asp(gtc)	ABPAJMHB_01513 tRNA-Asp(gtc)	77	77
FKAPCPFO_00933 p-hydroxybenzoic acid efflux pump subunit AaeB	ABPAJMHB_00428 p-hydroxybenzoic acid efflux pump subunit AaeB	2157	2157
FKAPCPFO_02680 ATP-dependent zinc metalloprotease FtsH	ABPAJMHB_02501 ATP-dependent zinc metalloprotease FtsH	1941	1941
FKAPCPFO_01474 hypothetical protein	ABPAJMHB_01763 hypothetical protein	2445	2445
FKAPCPFO_00823 23S rRNA (guanosine-2'-O-)-methyltransferase RlmB	ABPAJMHB_00538 23S rRNA (guanosine-2'-O-)-methyltransferase RlmB	822	822
FKAPCPFO_00305 Phosphopantetheine adenylyltransferase	ABPAJMHB_00087 Phosphopantetheine adenylyltransferase	513	513
FKAPCPFO_02741 hypothetical protein	ABPAJMHB_02743 hypothetical protein	1002	1002
FKAPCPFO_00051 1-carboxybiuret hydrolase subunit AtzE	ABPAJMHB_00342 1-carboxybiuret hydrolase subunit AtzE	1374	1374
FKAPCPFO_02927 hypothetical protein	ABPAJMHB_02920 hypothetical protein	201	201
FKAPCPFO_01348 hypothetical protein	ABPAJMHB_01300 hypothetical protein	792	792
FKAPCPFO_01389 hypothetical protein	ABPAJMHB_01678 hypothetical protein	1197	1197
FKAPCPFO_01755 Proline/betaine transporter	ABPAJMHB_02696 Proline/betaine transporter	1257	1257
FKAPCPFO_01296 hypothetical protein	ABPAJMHB_01353 hypothetical protein	324	324
FKAPCPFO_01267 hypothetical protein	ABPAJMHB_01382 hypothetical protein	858	858
FKAPCPFO_01000 30S ribosomal protein S6	ABPAJMHB_01633 30S ribosomal protein S6	486	486
FKAPCPFO_03172 hypothetical protein	ABPAJMHB_03164 hypothetical protein	183	183
FKAPCPFO_00759 Cytochrome c551 peroxidase	ABPAJMHB_00602 Cytochrome c551 peroxidase	1176	1176
FKAPCPFO_02692 Ferredoxin--NADP reductase	ABPAJMHB_02489 Ferredoxin--NADP reductase	1287	1287
FKAPCPFO_01345 Ferrichrome outer membrane transporter/phage receptor	ABPAJMHB_01303 Ferrichrome outer membrane transporter/phage receptor	2586	2586
FKAPCPFO_01153 hypothetical protein	ABPAJMHB_01480 hypothetical protein	1389	1389
FKAPCPFO_02102 hypothetical protein	ABPAJMHB_00764 hypothetical protein	765	765
FKAPCPFO_01733 hypothetical protein	ABPAJMHB_02674 hypothetical protein	282	282
FKAPCPFO_01314 hypothetical protein	ABPAJMHB_01335 hypothetical protein	348	348
FKAPCPFO_01231 hypothetical protein	ABPAJMHB_01418 hypothetical protein	384	384
FKAPCPFO_03050 Vitamin B12 transporter BtuB	ABPAJMHB_02982 Vitamin B12 transporter BtuB	2358	2358
FKAPCPFO_03068 HTH-type transcriptional regulator HdfR	ABPAJMHB_03000 HTH-type transcriptional regulator HdfR	906	906
FKAPCPFO_03200 hypothetical protein	ABPAJMHB_03198 hypothetical protein	795	795
FKAPCPFO_00758 Putrescine--pyruvate aminotransferase	ABPAJMHB_00603 Putrescine--pyruvate aminotransferase	1341	1341
FKAPCPFO_01990 hypothetical protein	ABPAJMHB_01213 hypothetical protein	675	675
FKAPCPFO_00371 hypothetical protein	ABPAJMHB_00021 hypothetical protein	1560	1560
FKAPCPFO_03177 hypothetical protein	ABPAJMHB_03159 hypothetical protein	387	387
FKAPCPFO_02200 Glutamine synthetase	ABPAJMHB_00683 Glutamine synthetase	1401	1401
FKAPCPFO_02187 Cytochrome bd-II ubiquinol oxidase subunit 2	ABPAJMHB_00670 Cytochrome bd-II ubiquinol oxidase subunit 2	1020	1020
FKAPCPFO_02568 hypothetical protein	ABPAJMHB_02417 hypothetical protein	1050	1050
FKAPCPFO_00784 Alcohol dehydrogenase, 15 kDa subunit	ABPAJMHB_00577 Alcohol dehydrogenase, 15 kDa subunit	450	450
FKAPCPFO_00748 Type IV secretion system protein virB4	ABPAJMHB_00613 Type IV secretion system protein virB4	2454	2454
FKAPCPFO_00916 Cellobiose 2-epimerase	ABPAJMHB_00445 Cellobiose 2-epimerase	1170	1170
FKAPCPFO_02009 Acetoin:2,6-dichlorophenolindophenol oxidoreductase subunit alpha	ABPAJMHB_01194 Acetoin:2,6-dichlorophenolindophenol oxidoreductase subunit alpha	1011	1011
FKAPCPFO_02111 HTH-type transcriptional regulator PgrR	ABPAJMHB_00772 HTH-type transcriptional regulator PgrR	999	999
FKAPCPFO_01440 Vitamin B12 import system permease protein BtuC	ABPAJMHB_01729 Vitamin B12 import system permease protein BtuC	1104	1104
FKAPCPFO_00776 hypothetical protein	ABPAJMHB_00585 hypothetical protein	552	552
FKAPCPFO_00952 Ribonuclease D	ABPAJMHB_00409 Ribonuclease D	1188	1188
FKAPCPFO_01320 Aspartyl/glutamyl-tRNA(Asn/Gln) amidotransferase subunit B	ABPAJMHB_01329 Aspartyl/glutamyl-tRNA(Asn/Gln) amidotransferase subunit B	1449	1449
FKAPCPFO_00264 Replication-associated recombination protein A	ABPAJMHB_00128 Replication-associated recombination protein A	1368	1368
FKAPCPFO_01274 Outer-membrane lipoprotein carrier protein	ABPAJMHB_01375 Outer-membrane lipoprotein carrier protein	627	627
FKAPCPFO_01015 putative oxidoreductase/MSMEI_2347	ABPAJMHB_01618 putative oxidoreductase/MSMEI_2347	852	852
FKAPCPFO_00498 Succinate dehydrogenase flavoprotein subunit	ABPAJMHB_00827 Succinate dehydrogenase flavoprotein subunit	1812	1812
FKAPCPFO_00833 5,6-dimethylbenzimidazole synthase	ABPAJMHB_00528 5,6-dimethylbenzimidazole synthase	639	639
FKAPCPFO_02412 hypothetical protein	ABPAJMHB_03129 hypothetical protein	1155	1155
FKAPCPFO_00479 Hydrogenobyrinate a,c-diamide synthase	ABPAJMHB_02382 Hydrogenobyrinate a,c-diamide synthase	1386	1386
FKAPCPFO_02017 Phosphatidylglycerophosphatase A	ABPAJMHB_01186 Phosphatidylglycerophosphatase A	465	465
FKAPCPFO_02343 Ribonuclease I	ABPAJMHB_02574 Ribonuclease I	816	816
FKAPCPFO_00979 hypothetical protein	ABPAJMHB_01654 hypothetical protein	579	579
FKAPCPFO_02270 Bicarbonate transport ATP-binding protein CmpD	ABPAJMHB_02154 Bicarbonate transport ATP-binding protein CmpD	783	783
FKAPCPFO_01675 Inner membrane transport protein YdhP	ABPAJMHB_01867 Inner membrane transport protein YdhP	1227	1227
FKAPCPFO_00660 putative oxidoreductase YdgJ	ABPAJMHB_00989 putative oxidoreductase YdgJ	1089	1089
FKAPCPFO_01272 tRNA-Leu(gag)	ABPAJMHB_01377 tRNA-Leu(gag)	86	86
FKAPCPFO_02609 Aspartate carbamoyltransferase	ABPAJMHB_02458 Aspartate carbamoyltransferase	966	966
FKAPCPFO_01813 6-deoxy-6-sulfo-D-gluconate dehydratase	ABPAJMHB_02846 6-deoxy-6-sulfo-D-gluconate dehydratase	1782	1782
FKAPCPFO_01786 hypothetical protein	ABPAJMHB_02874 hypothetical protein	363	363
FKAPCPFO_01870 Bifunctional protein GlmU	ABPAJMHB_02036 Bifunctional protein GlmU	1368	1368
FKAPCPFO_02774 Multidrug resistance protein MdtC	ABPAJMHB_02776 Multidrug resistance protein MdtC	3264	3264
FKAPCPFO_01358 HTH-type transcriptional repressor NemR	ABPAJMHB_01290 HTH-type transcriptional repressor NemR	594	594
FKAPCPFO_00645 hypothetical protein	ABPAJMHB_00974 hypothetical protein	348	348
FKAPCPFO_01692 Fructose dehydrogenase large subunit	ABPAJMHB_01850 Fructose dehydrogenase large subunit	1638	1638
FKAPCPFO_02060 hypothetical protein	ABPAJMHB_00722 hypothetical protein	1062	1062
FKAPCPFO_01235 D-inositol-3-phosphate glycosyltransferase	ABPAJMHB_01414 D-inositol-3-phosphate glycosyltransferase	1101	1101
FKAPCPFO_01453 hypothetical protein	ABPAJMHB_01742 hypothetical protein	387	387
FKAPCPFO_02467 hypothetical protein	ABPAJMHB_02224 hypothetical protein	261	261
FKAPCPFO_02970 hypothetical protein	ABPAJMHB_01100 hypothetical protein	207	207
FKAPCPFO_02659 Vitamin B12 import ATP-binding protein BtuD	ABPAJMHB_02522 Vitamin B12 import ATP-binding protein BtuD	813	813
FKAPCPFO_03143 hypothetical protein	ABPAJMHB_03101 hypothetical protein	1152	1152
FKAPCPFO_02592 Lipoprotein signal peptidase	ABPAJMHB_02441 Lipoprotein signal peptidase	474	474
FKAPCPFO_02032 hypothetical protein	ABPAJMHB_01171 hypothetical protein	699	699
FKAPCPFO_03116 hypothetical protein	ABPAJMHB_03074 hypothetical protein	258	258
FKAPCPFO_00285 Signal recognition particle receptor FtsY	ABPAJMHB_00107 Signal recognition particle receptor FtsY	1017	1017
FKAPCPFO_03046 Glucose-6-phosphate 1-dehydrogenase 2	ABPAJMHB_02952 Glucose-6-phosphate 1-dehydrogenase 2	1533	1533
FKAPCPFO_01006 LPS-assembly protein LptD	ABPAJMHB_01627 LPS-assembly protein LptD	2400	2400
FKAPCPFO_02078 NADH-quinone oxidoreductase subunit H	ABPAJMHB_00740 NADH-quinone oxidoreductase subunit H	957	957
FKAPCPFO_00690 Cyclohexadienyl dehydrogenase	ABPAJMHB_01019 Cyclohexadienyl dehydrogenase	903	903
FKAPCPFO_02767 hypothetical protein	ABPAJMHB_02769 hypothetical protein	1230	1230
FKAPCPFO_01505 General stress protein 39	ABPAJMHB_01794 General stress protein 39	861	861
FKAPCPFO_01634 hypothetical protein	ABPAJMHB_01908 hypothetical protein	288	288
FKAPCPFO_01104 FeS cluster assembly protein SufD	ABPAJMHB_01529 FeS cluster assembly protein SufD	1275	1275
FKAPCPFO_00807 ATP-dependent zinc metalloprotease FtsH	ABPAJMHB_00554 ATP-dependent zinc metalloprotease FtsH	2091	2091
FKAPCPFO_00506 hypothetical protein	ABPAJMHB_00835 hypothetical protein	249	249
FKAPCPFO_00563 hypothetical protein	ABPAJMHB_00892 hypothetical protein	1440	1440
FKAPCPFO_02840 hypothetical protein	ABPAJMHB_02786 hypothetical protein	882	882
FKAPCPFO_00489 Cell division protein ZapE	ABPAJMHB_00818 Cell division protein ZapE	1203	1203
FKAPCPFO_02601 Outer membrane protein	ABPAJMHB_02450 Outer membrane protein	1146	1146
FKAPCPFO_02972 hypothetical protein	ABPAJMHB_01102 hypothetical protein	213	213
FKAPCPFO_00637 tRNA-Ala(ggc)	ABPAJMHB_00966 tRNA-Ala(ggc)	76	76
FKAPCPFO_01877 Formamidopyrimidine-DNA glycosylase	ABPAJMHB_02043 Formamidopyrimidine-DNA glycosylase	882	882
FKAPCPFO_02195 HTH-type transcriptional regulator HdfR	ABPAJMHB_00678 HTH-type transcriptional regulator HdfR	972	972
FKAPCPFO_01060 hypothetical protein	ABPAJMHB_01573 hypothetical protein	579	579
FKAPCPFO_00202 hypothetical protein	ABPAJMHB_00190 hypothetical protein	348	348
FKAPCPFO_01016 hypothetical protein	ABPAJMHB_01617 hypothetical protein	1737	1737
FKAPCPFO_00998 hypothetical protein	ABPAJMHB_01635 hypothetical protein	603	603
FKAPCPFO_01012 3'(2'),5'-bisphosphate nucleotidase CysQ	ABPAJMHB_01621 3'(2'),5'-bisphosphate nucleotidase CysQ	771	771
FKAPCPFO_01361 hypothetical protein	ABPAJMHB_01287 hypothetical protein	294	294
FKAPCPFO_01029 hypothetical protein	ABPAJMHB_01604 hypothetical protein	927	927
FKAPCPFO_01432 Cytochrome c-552	ABPAJMHB_01721 Cytochrome c-552	459	459
FKAPCPFO_01998 D-inositol-3-phosphate glycosyltransferase	ABPAJMHB_01205 D-inositol-3-phosphate glycosyltransferase	1074	1074
FKAPCPFO_01748 High-affinity gluconate transporter	ABPAJMHB_02689 High-affinity gluconate transporter	1344	1344
FKAPCPFO_01695 hypothetical protein	ABPAJMHB_02636 hypothetical protein	501	501
FKAPCPFO_01519 Adenine phosphoribosyltransferase	ABPAJMHB_01808 Adenine phosphoribosyltransferase	687	687
FKAPCPFO_01024 hypothetical protein	ABPAJMHB_01609 hypothetical protein	753	753
FKAPCPFO_02201 N-acyl homoserine lactonase	ABPAJMHB_00684 N-acyl homoserine lactonase	774	774
FKAPCPFO_03282 IS5 family transposase ISPze1	ABPAJMHB_03275 IS5 family transposase ISPze1	348	348
FKAPCPFO_02735 HTH-type transcriptional regulator PgrR	ABPAJMHB_02737 HTH-type transcriptional regulator PgrR	894	894
FKAPCPFO_02509 putative protein	ABPAJMHB_02265 putative protein	1077	1077
FKAPCPFO_02744 hypothetical protein	ABPAJMHB_02746 hypothetical protein	735	735
FKAPCPFO_00246 Adenylosuccinate synthetase	ABPAJMHB_00146 Adenylosuccinate synthetase	1290	1290
FKAPCPFO_01945 Cell division protein FtsA	ABPAJMHB_01258 Cell division protein FtsA	1446	1446
FKAPCPFO_00078 Ferredoxin-2	ABPAJMHB_00315 Ferredoxin-2	333	333
FKAPCPFO_00717 NAD kinase	ABPAJMHB_03017 NAD kinase	804	804
FKAPCPFO_02796 hypothetical protein	ABPAJMHB_01071 hypothetical protein	510	510
FKAPCPFO_01730 hypothetical protein	ABPAJMHB_02671 hypothetical protein	489	489
FKAPCPFO_02430 putative ketoamine kinase	ABPAJMHB_02187 putative ketoamine kinase	819	819
FKAPCPFO_00059 Guanosine-5'-triphosphate,3'-diphosphate pyrophosphatase	ABPAJMHB_00334 Guanosine-5'-triphosphate,3'-diphosphate pyrophosphatase	1515	1515
FKAPCPFO_02173 Cytochrome bd-I ubiquinol oxidase subunit 2	ABPAJMHB_00656 Cytochrome bd-I ubiquinol oxidase subunit 2	1140	1140
FKAPCPFO_01419 hypothetical protein	ABPAJMHB_01708 hypothetical protein	345	345
FKAPCPFO_01667 Adenosylcobinamide-GDP ribazoletransferase	ABPAJMHB_01875 Adenosylcobinamide-GDP ribazoletransferase	744	744
FKAPCPFO_02751 hypothetical protein	ABPAJMHB_02753 hypothetical protein	252	252
FKAPCPFO_01647 Methionine aminopeptidase	ABPAJMHB_01895 Methionine aminopeptidase	807	807
FKAPCPFO_03108 Antitoxin YefM	ABPAJMHB_03066 Antitoxin YefM	276	276
FKAPCPFO_02183 Oxalate:formate antiporter	ABPAJMHB_00666 Oxalate:formate antiporter	1227	1227
FKAPCPFO_01138 Lipoprotein-releasing system ATP-binding protein LolD	ABPAJMHB_01495 Lipoprotein-releasing system ATP-binding protein LolD	711	711
FKAPCPFO_01648 hypothetical protein	ABPAJMHB_01894 hypothetical protein	1134	1134
FKAPCPFO_02448 hypothetical protein	ABPAJMHB_02205 hypothetical protein	342	342
FKAPCPFO_02595 NAD(P)H-quinone oxidoreductase chain 4 1	ABPAJMHB_02444 NAD(P)H-quinone oxidoreductase chain 4 1	1542	1542
FKAPCPFO_00304 DNA gyrase subunit A	ABPAJMHB_00088 DNA gyrase subunit A	2799	2799
FKAPCPFO_00549 Bicyclomycin resistance protein	ABPAJMHB_00878 Bicyclomycin resistance protein	1293	1293
FKAPCPFO_02733 hypothetical protein	ABPAJMHB_02735 hypothetical protein	732	732
FKAPCPFO_03047 HTH-type transcriptional repressor FabR	ABPAJMHB_02979 HTH-type transcriptional repressor FabR	690	690
FKAPCPFO_00891 Protein YdcF	ABPAJMHB_00470 Protein YdcF	795	795
FKAPCPFO_01443 hypothetical protein	ABPAJMHB_01732 hypothetical protein	1995	1995
FKAPCPFO_02279 hypothetical protein	ABPAJMHB_02145 hypothetical protein	1374	1374
FKAPCPFO_02041 Galactose-proton symporter	ABPAJMHB_01162 Galactose-proton symporter	1443	1443
FKAPCPFO_02210 Para-nitrobenzyl esterase	ABPAJMHB_00693 Para-nitrobenzyl esterase	1572	1572
FKAPCPFO_01899 putative MFS-type transporter YfcJ	ABPAJMHB_02065 putative MFS-type transporter YfcJ	1194	1194
FKAPCPFO_02863 hypothetical protein	ABPAJMHB_02809 hypothetical protein	1743	1743
FKAPCPFO_00018 hypothetical protein	ABPAJMHB_00375 hypothetical protein	1803	1803
FKAPCPFO_01820 Acyl carrier protein	ABPAJMHB_01986 Acyl carrier protein	252	252
FKAPCPFO_00458 Phosphomethylpyrimidine synthase	ABPAJMHB_02361 Phosphomethylpyrimidine synthase	1842	1842
FKAPCPFO_00986 hypothetical protein	ABPAJMHB_01647 hypothetical protein	1596	1596
FKAPCPFO_00678 Riboflavin biosynthesis protein RibBA	ABPAJMHB_01007 Riboflavin biosynthesis protein RibBA	1266	1266
FKAPCPFO_00977 hypothetical protein	ABPAJMHB_01656 hypothetical protein	1005	1005
FKAPCPFO_02656 hypothetical protein	ABPAJMHB_02525 hypothetical protein	492	492
FKAPCPFO_02922 hypothetical protein	ABPAJMHB_02925 hypothetical protein	306	306
FKAPCPFO_02251 L-fucose-proton symporter	ABPAJMHB_02173 L-fucose-proton symporter	1308	1308
FKAPCPFO_00538 Cytochrome c biogenesis ATP-binding export protein CcmA	ABPAJMHB_00867 Cytochrome c biogenesis ATP-binding export protein CcmA	645	645
FKAPCPFO_02727 Levodione reductase	ABPAJMHB_02729 Levodione reductase	762	762
FKAPCPFO_00327 Ubiquinone hydroxylase UbiL	ABPAJMHB_00065 Ubiquinone hydroxylase UbiL	1233	1233
FKAPCPFO_02155 hypothetical protein	ABPAJMHB_00638 hypothetical protein	711	711
FKAPCPFO_02050 hypothetical protein	ABPAJMHB_01153 hypothetical protein	219	219
FKAPCPFO_02126 hypothetical protein	ABPAJMHB_00787 hypothetical protein	3519	3519
FKAPCPFO_01886 Protein-L-isoaspartate O-methyltransferase	ABPAJMHB_02052 Protein-L-isoaspartate O-methyltransferase	687	687
FKAPCPFO_00281 hypothetical protein	ABPAJMHB_00111 hypothetical protein	465	465
FKAPCPFO_00640 6-phosphogluconate phosphatase	ABPAJMHB_00969 6-phosphogluconate phosphatase	717	717
FKAPCPFO_01590 50S ribosomal protein L4	ABPAJMHB_01952 50S ribosomal protein L4	615	615
FKAPCPFO_01580 50S ribosomal protein L24	ABPAJMHB_01962 50S ribosomal protein L24	321	321
FKAPCPFO_01924 UDP-glucuronate:glycolipid 2-beta-glucuronosyltransferase	ABPAJMHB_02090 UDP-glucuronate:glycolipid 2-beta-glucuronosyltransferase	1110	1110
FKAPCPFO_02069 Riboflavin transport system permease protein RibX	ABPAJMHB_00731 Riboflavin transport system permease protein RibX	450	450
FKAPCPFO_02411 hypothetical protein	ABPAJMHB_03130 hypothetical protein	678	678
FKAPCPFO_02141 Colistin resistance protein EmrA	ABPAJMHB_00802 Colistin resistance protein EmrA	1095	1095
FKAPCPFO_02940 hypothetical protein	ABPAJMHB_02907 hypothetical protein	465	465
FKAPCPFO_00392 Sugar phosphatase YidA	ABPAJMHB_02295 Sugar phosphatase YidA	828	828
FKAPCPFO_02819 hypothetical protein	ABPAJMHB_01048 hypothetical protein	915	915
FKAPCPFO_01476 Divalent metal cation transporter MntH	ABPAJMHB_01765 Divalent metal cation transporter MntH	1377	1377
FKAPCPFO_03265 hypothetical protein	ABPAJMHB_03265 hypothetical protein	342	342
FKAPCPFO_02153 Levanase	ABPAJMHB_00636 Levanase	1611	1611
FKAPCPFO_01370 hypothetical protein	ABPAJMHB_01278 hypothetical protein	1344	1344
FKAPCPFO_02734 hypothetical protein	ABPAJMHB_02736 hypothetical protein	828	828
FKAPCPFO_01923 hypothetical protein	ABPAJMHB_02089 hypothetical protein	1164	1164
FKAPCPFO_01145 hypothetical protein	ABPAJMHB_01488 hypothetical protein	420	420
FKAPCPFO_01509 hypothetical protein	ABPAJMHB_01798 hypothetical protein	135	135
FKAPCPFO_00584 hypothetical protein	ABPAJMHB_00913 hypothetical protein	2856	2856
FKAPCPFO_00557 hypothetical protein	ABPAJMHB_00886 hypothetical protein	507	507
FKAPCPFO_03087 hypothetical protein	ABPAJMHB_03035 hypothetical protein	1305	1305
FKAPCPFO_01575 50S ribosomal protein L18	ABPAJMHB_01967 50S ribosomal protein L18	363	363
FKAPCPFO_00339 hypothetical protein	ABPAJMHB_00053 hypothetical protein	1065	1065
FKAPCPFO_02390 hypothetical protein	ABPAJMHB_02621 hypothetical protein	411	411
FKAPCPFO_02174 hypothetical protein	ABPAJMHB_00657 hypothetical protein	195	195
FKAPCPFO_02262 Nitrate transporter	ABPAJMHB_02162 Nitrate transporter	1221	1221
FKAPCPFO_01663 Cobyric acid synthase	ABPAJMHB_01879 Cobyric acid synthase	1500	1500
FKAPCPFO_02599 HTH-type transcriptional regulator IscR	ABPAJMHB_02448 HTH-type transcriptional regulator IscR	447	447
FKAPCPFO_02953 hypothetical protein	ABPAJMHB_02894 hypothetical protein	615	615
FKAPCPFO_00409 Periplasmic serine endoprotease DegP	ABPAJMHB_02312 Periplasmic serine endoprotease DegP	1578	1578
FKAPCPFO_00551 tRNA-SeC(tca)	ABPAJMHB_00880 tRNA-SeC(tca)	94	94
FKAPCPFO_00310 Alpha-ketoglutarate-dependent dioxygenase AlkB	ABPAJMHB_00082 Alpha-ketoglutarate-dependent dioxygenase AlkB	654	654
FKAPCPFO_02198 hypothetical protein	ABPAJMHB_00681 hypothetical protein	687	687
FKAPCPFO_01282 2-hydroxy-6-oxo-6-(2'-aminophenyl)hexa-2,4-dienoic acid hydrolase	ABPAJMHB_01367 2-hydroxy-6-oxo-6-(2'-aminophenyl)hexa-2,4-dienoic acid hydrolase	894	894
FKAPCPFO_02502 Glutamine-dependent NAD(+) synthetase	ABPAJMHB_02258 Glutamine-dependent NAD(+) synthetase	2025	2025
FKAPCPFO_02230 hypothetical protein	ABPAJMHB_00713 hypothetical protein	1335	1335
FKAPCPFO_02433 Alkyl hydroperoxide reductase AhpD	ABPAJMHB_02190 Alkyl hydroperoxide reductase AhpD	528	528
FKAPCPFO_02280 Cytosine deaminase	ABPAJMHB_02144 Cytosine deaminase	1281	1281
FKAPCPFO_02543 hypothetical protein	ABPAJMHB_02392 hypothetical protein	1002	1002
FKAPCPFO_02403 hypothetical protein	ABPAJMHB_02634 hypothetical protein	480	480
FKAPCPFO_01398 Polyphosphate:ADP phosphotransferase	ABPAJMHB_01687 Polyphosphate:ADP phosphotransferase	912	912
FKAPCPFO_00038 5'-nucleotidase	ABPAJMHB_00355 5'-nucleotidase	693	693
FKAPCPFO_01206 Tetraacyldisaccharide 4'-kinase	ABPAJMHB_01443 Tetraacyldisaccharide 4'-kinase	990	990
FKAPCPFO_01594 30S ribosomal protein S7	ABPAJMHB_01948 30S ribosomal protein S7	477	477
FKAPCPFO_02148 D-erythritol 1-phosphate dehydrogenase	ABPAJMHB_00809 D-erythritol 1-phosphate dehydrogenase	1563	1563
FKAPCPFO_01180 Cyclic-di-GMP-binding biofilm dispersal mediator protein	ABPAJMHB_01469 Cyclic-di-GMP-binding biofilm dispersal mediator protein	729	729
FKAPCPFO_00350 hypothetical protein	ABPAJMHB_00042 hypothetical protein	348	348
FKAPCPFO_00313 Glycine--tRNA ligase beta subunit	ABPAJMHB_00079 Glycine--tRNA ligase beta subunit	2061	2061
FKAPCPFO_02866 hypothetical protein	ABPAJMHB_02812 hypothetical protein	876	876
FKAPCPFO_00556 Adenine DNA glycosylase	ABPAJMHB_00885 Adenine DNA glycosylase	963	963
FKAPCPFO_00334 hypothetical protein	ABPAJMHB_00058 hypothetical protein	1686	1686
FKAPCPFO_01551 hypothetical protein	ABPAJMHB_01840 hypothetical protein	522	522
FKAPCPFO_03060 HTH-type transcriptional repressor CytR	ABPAJMHB_02992 HTH-type transcriptional repressor CytR	1014	1014
FKAPCPFO_01980 Leucine-responsive regulatory protein	ABPAJMHB_01223 Leucine-responsive regulatory protein	471	471
FKAPCPFO_00982 Colistin resistance protein EmrA	ABPAJMHB_01651 Colistin resistance protein EmrA	1110	1110
FKAPCPFO_02648 Stress response kinase A	ABPAJMHB_02533 Stress response kinase A	984	984
FKAPCPFO_03082 hypothetical protein	ABPAJMHB_03040 hypothetical protein	936	936
FKAPCPFO_02099 hypothetical protein	ABPAJMHB_00761 hypothetical protein	723	723
FKAPCPFO_02065 putative allantoin permease	ABPAJMHB_00727 putative allantoin permease	1467	1467
FKAPCPFO_00594 Methylated-DNA--protein-cysteine methyltransferase, constitutive	ABPAJMHB_00923 Methylated-DNA--protein-cysteine methyltransferase, constitutive	471	471
FKAPCPFO_01342 hypothetical protein	ABPAJMHB_01306 hypothetical protein	255	255
FKAPCPFO_02790 Methionine--tRNA ligase	ABPAJMHB_01077 Methionine--tRNA ligase	1539	1539
FKAPCPFO_02982 hypothetical protein	ABPAJMHB_01112 hypothetical protein	483	483
FKAPCPFO_02303 HTH-type transcriptional regulator HdfR	ABPAJMHB_02121 HTH-type transcriptional regulator HdfR	972	972
FKAPCPFO_01491 4,5-DOPA dioxygenase extradiol	ABPAJMHB_01780 4,5-DOPA dioxygenase extradiol	831	831
FKAPCPFO_02561 Major phosphate-irrepressible acid phosphatase	ABPAJMHB_02410 Major phosphate-irrepressible acid phosphatase	690	690
FKAPCPFO_01526 Chloramphenicol efflux pump	ABPAJMHB_01815 Chloramphenicol efflux pump	1197	1197
FKAPCPFO_00200 Carbonic anhydrase 1	ABPAJMHB_00192 Carbonic anhydrase 1	693	693
FKAPCPFO_01336 Heme/hemopexin utilization protein C	ABPAJMHB_01312 Heme/hemopexin utilization protein C	2322	2322
FKAPCPFO_03092 putative xanthine dehydrogenase subunit D	ABPAJMHB_03030 putative xanthine dehydrogenase subunit D	2133	2133
FKAPCPFO_00985 RNA pyrophosphohydrolase	ABPAJMHB_01648 RNA pyrophosphohydrolase	495	495
FKAPCPFO_01212 Sulfate adenylyltransferase subunit 2	ABPAJMHB_01437 Sulfate adenylyltransferase subunit 2	795	795
FKAPCPFO_01350 Pyrimidine-specific ribonucleoside hydrolase RihA	ABPAJMHB_01298 Pyrimidine-specific ribonucleoside hydrolase RihA	942	942
FKAPCPFO_02033 Putative transport protein YdiK	ABPAJMHB_01170 Putative transport protein YdiK	1077	1077
FKAPCPFO_02423 hypothetical protein	ABPAJMHB_03118 hypothetical protein	651	651
FKAPCPFO_02083 NADH-quinone oxidoreductase subunit B	ABPAJMHB_00745 NADH-quinone oxidoreductase subunit B	636	636
FKAPCPFO_02302 hypothetical protein	ABPAJMHB_02122 hypothetical protein	1596	1596
FKAPCPFO_01120 tRNA-Asp(gtc)	ABPAJMHB_02189 tRNA-Asp(gtc)	77	77
FKAPCPFO_01120 tRNA-Asp(gtc)	ABPAJMHB_01513 tRNA-Asp(gtc)	77	77
FKAPCPFO_00709 Transcriptional regulator SlyA	ABPAJMHB_03009 Transcriptional regulator SlyA	474	474
FKAPCPFO_03188 Magnetosome protein MamZ	ABPAJMHB_03166 Magnetosome protein MamZ	633	633
FKAPCPFO_00796 Deoxyribodipyrimidine photo-lyase	ABPAJMHB_00565 Deoxyribodipyrimidine photo-lyase	1437	1437
FKAPCPFO_01094 ATM1-type heavy metal exporter	ABPAJMHB_01539 ATM1-type heavy metal exporter	1824	1824
FKAPCPFO_01613 Putative peroxiredoxin bcp	ABPAJMHB_01929 Putative peroxiredoxin bcp	507	507
FKAPCPFO_03042 Galactose-proton symporter	ABPAJMHB_02956 Galactose-proton symporter	1482	1482
FKAPCPFO_00192 Tyrosine recombinase XerD	ABPAJMHB_00200 Tyrosine recombinase XerD	918	918
FKAPCPFO_01531 hypothetical protein	ABPAJMHB_01820 hypothetical protein	1086	1086
FKAPCPFO_02460 Nitrogen regulatory protein P-II	ABPAJMHB_02217 Nitrogen regulatory protein P-II	339	339
FKAPCPFO_00577 hypothetical protein	ABPAJMHB_00906 hypothetical protein	762	762
FKAPCPFO_02777 Tol-Pal system protein TolR	ABPAJMHB_02779 Tol-Pal system protein TolR	510	510
FKAPCPFO_02196 hypothetical protein	ABPAJMHB_00679 hypothetical protein	654	654
FKAPCPFO_00745 hypothetical protein	ABPAJMHB_00616 hypothetical protein	1005	1005
FKAPCPFO_00046 Uric acid degradation bifunctional protein	ABPAJMHB_00347 Uric acid degradation bifunctional protein	528	528
FKAPCPFO_02947 Pyridoxine 4-dehydrogenase	ABPAJMHB_02900 Pyridoxine 4-dehydrogenase	204	204
FKAPCPFO_02084 NAD(P)H-quinone oxidoreductase subunit 3, chloroplastic	ABPAJMHB_00746 NAD(P)H-quinone oxidoreductase subunit 3, chloroplastic	435	435
FKAPCPFO_00912 hypothetical protein	ABPAJMHB_00449 hypothetical protein	1728	1728
FKAPCPFO_00746 hypothetical protein	ABPAJMHB_00615 hypothetical protein	228	228
FKAPCPFO_00026 Protein translocase subunit SecD	ABPAJMHB_00367 Protein translocase subunit SecD	1551	1551
FKAPCPFO_02606 hypothetical protein	ABPAJMHB_02455 hypothetical protein	1164	1164
FKAPCPFO_01538 HTH-type transcriptional regulator CysL	ABPAJMHB_01827 HTH-type transcriptional regulator CysL	879	879
FKAPCPFO_00058 D-hydantoinase/dihydropyrimidinase	ABPAJMHB_00335 D-hydantoinase/dihydropyrimidinase	1389	1389
FKAPCPFO_01992 hypothetical protein	ABPAJMHB_01211 hypothetical protein	600	600
FKAPCPFO_01255 Peptide chain release factor 1	ABPAJMHB_01394 Peptide chain release factor 1	1062	1062
FKAPCPFO_03029 3-mercaptopropionate dioxygenase	ABPAJMHB_02969 3-mercaptopropionate dioxygenase	600	600
FKAPCPFO_00656 ATP synthase subunit b	ABPAJMHB_00985 ATP synthase subunit b	615	615
FKAPCPFO_02471 50S ribosomal protein L13	ABPAJMHB_02228 50S ribosomal protein L13	483	483
FKAPCPFO_00072 Undecaprenyl-phosphate alpha-N-acetylglucosaminyl 1-phosphate transferase	ABPAJMHB_00321 Undecaprenyl-phosphate alpha-N-acetylglucosaminyl 1-phosphate transferase	1041	1041
FKAPCPFO_02516 hypothetical protein	ABPAJMHB_02272 hypothetical protein	504	504
FKAPCPFO_00797 hypothetical protein	ABPAJMHB_00564 hypothetical protein	636	636
FKAPCPFO_01817 hypothetical protein	ABPAJMHB_02842 hypothetical protein	726	726
FKAPCPFO_00655 ATP synthase subunit c	ABPAJMHB_00984 ATP synthase subunit c	225	225
FKAPCPFO_01537 hypothetical protein	ABPAJMHB_01826 hypothetical protein	1074	1074
FKAPCPFO_00495 Aspartate-semialdehyde dehydrogenase 2	ABPAJMHB_00824 Aspartate-semialdehyde dehydrogenase 2	1020	1020
FKAPCPFO_02869 hypothetical protein	ABPAJMHB_02815 hypothetical protein	252	252
FKAPCPFO_00464 hypothetical protein	ABPAJMHB_02367 hypothetical protein	225	225
FKAPCPFO_02829 S-formylglutathione hydrolase	ABPAJMHB_01037 S-formylglutathione hydrolase	855	855
FKAPCPFO_02317 Acyl-CoA dehydrogenase, short-chain specific	ABPAJMHB_02107 Acyl-CoA dehydrogenase, short-chain specific	1122	1122
FKAPCPFO_01236 Polyol:NADP oxidoreductase	ABPAJMHB_01413 Polyol:NADP oxidoreductase	1482	1482
FKAPCPFO_00302 UvrABC system protein A	ABPAJMHB_00090 UvrABC system protein A	3039	3039
FKAPCPFO_02382 hypothetical protein	ABPAJMHB_02613 hypothetical protein	198	198
FKAPCPFO_00781 DNA polymerase I	ABPAJMHB_00580 DNA polymerase I	2769	2769
FKAPCPFO_00187 3-phenylpropionate/cinnamic acid dioxygenase subunit alpha	ABPAJMHB_00205 3-phenylpropionate/cinnamic acid dioxygenase subunit alpha	1122	1122
FKAPCPFO_02572 hypothetical protein	ABPAJMHB_02421 hypothetical protein	762	762
FKAPCPFO_01014 hypothetical protein	ABPAJMHB_01619 hypothetical protein	447	447
FKAPCPFO_01305 hypothetical protein	ABPAJMHB_01344 hypothetical protein	198	198
FKAPCPFO_00450 Biopolymer transport protein ExbD	ABPAJMHB_02353 Biopolymer transport protein ExbD	438	438
FKAPCPFO_02682 Phosphoglucosamine mutase	ABPAJMHB_02499 Phosphoglucosamine mutase	1359	1359
FKAPCPFO_02946 IS701 family transposase ISNha1	ABPAJMHB_02901 IS701 family transposase ISNha1	1257	1257
FKAPCPFO_01783 Cys-tRNA(Pro)/Cys-tRNA(Cys) deacylase YbaK	ABPAJMHB_02877 Cys-tRNA(Pro)/Cys-tRNA(Cys) deacylase YbaK	546	546
FKAPCPFO_03090 hypothetical protein	ABPAJMHB_03032 hypothetical protein	213	213
FKAPCPFO_02287 2-hydroxy-6-oxo-2,4-heptadienoate hydrolase	ABPAJMHB_02137 2-hydroxy-6-oxo-2,4-heptadienoate hydrolase	861	861
FKAPCPFO_00576 hypothetical protein	ABPAJMHB_00905 hypothetical protein	576	576
FKAPCPFO_02457 Esterase YbfF	ABPAJMHB_02214 Esterase YbfF	792	792
FKAPCPFO_03084 DNA-binding protein HU-beta	ABPAJMHB_03038 DNA-binding protein HU-beta	276	276
FKAPCPFO_01955 UDP-N-acetylmuramoyl-L-alanyl-D-glutamate--2,6-diaminopimelate ligase	ABPAJMHB_01248 UDP-N-acetylmuramoyl-L-alanyl-D-glutamate--2,6-diaminopimelate ligase	1470	1470
FKAPCPFO_01313 hypothetical protein	ABPAJMHB_01336 hypothetical protein	147	147
FKAPCPFO_03216 HTH-type transcriptional activator AllS	ABPAJMHB_03209 HTH-type transcriptional activator AllS	912	912
FKAPCPFO_01450 CDP-diacylglycerol pyrophosphatase	ABPAJMHB_01739 CDP-diacylglycerol pyrophosphatase	744	744
FKAPCPFO_02933 hypothetical protein	ABPAJMHB_02914 hypothetical protein	279	279
FKAPCPFO_01448 hypothetical protein	ABPAJMHB_01737 hypothetical protein	231	231
FKAPCPFO_02013 Lipoyl synthase	ABPAJMHB_01190 Lipoyl synthase	993	993
FKAPCPFO_03074 hypothetical protein	ABPAJMHB_03048 hypothetical protein	972	972
FKAPCPFO_00512 Transcriptional regulatory protein OmpR	ABPAJMHB_00841 Transcriptional regulatory protein OmpR	786	786
FKAPCPFO_02652 GTP cyclohydrolase 1	ABPAJMHB_02529 GTP cyclohydrolase 1	606	606
FKAPCPFO_01064 Pyrimidine-specific ribonucleoside hydrolase RihA	ABPAJMHB_01569 Pyrimidine-specific ribonucleoside hydrolase RihA	906	906
FKAPCPFO_00972 hypothetical protein	ABPAJMHB_01661 hypothetical protein	1089	1089
FKAPCPFO_00477 Precorrin-4 C(11)-methyltransferase	ABPAJMHB_02380 Precorrin-4 C(11)-methyltransferase	753	753
FKAPCPFO_01326 HTH-type transcriptional repressor NsrR	ABPAJMHB_01323 HTH-type transcriptional repressor NsrR	558	558
FKAPCPFO_00578 Bifunctional protein FolD protein	ABPAJMHB_00907 Bifunctional protein FolD protein	930	930
FKAPCPFO_00349 hypothetical protein	ABPAJMHB_00043 hypothetical protein	519	519
FKAPCPFO_00517 Peptide chain release factor RF2	ABPAJMHB_00846 Peptide chain release factor RF2	969	969
FKAPCPFO_00567 Metalloprotease TldD	ABPAJMHB_00896 Metalloprotease TldD	1461	1461
FKAPCPFO_01223 Aspartate/glutamate leucyltransferase	ABPAJMHB_01426 Aspartate/glutamate leucyltransferase	783	783
FKAPCPFO_02250 hypothetical protein	ABPAJMHB_02174 hypothetical protein	1464	1464
FKAPCPFO_02066 hypothetical protein	ABPAJMHB_00728 hypothetical protein	537	537
FKAPCPFO_02441 Inositol-1-monophosphatase	ABPAJMHB_02198 Inositol-1-monophosphatase	822	822
FKAPCPFO_00566 Pyridoxine 5'-phosphate synthase	ABPAJMHB_00895 Pyridoxine 5'-phosphate synthase	747	747
FKAPCPFO_00261 hypothetical protein	ABPAJMHB_00131 hypothetical protein	756	756
FKAPCPFO_03067 Riboflavin-binding protein RibY	ABPAJMHB_02999 Riboflavin-binding protein RibY	1005	1005
FKAPCPFO_01970 Guanine deaminase	ABPAJMHB_01233 Guanine deaminase	1350	1350
FKAPCPFO_00850 hypothetical protein	ABPAJMHB_00511 hypothetical protein	174	174
FKAPCPFO_03146 hypothetical protein	ABPAJMHB_03104 hypothetical protein	3396	3396
FKAPCPFO_01991 Cyclic-di-GMP-binding biofilm dispersal mediator protein	ABPAJMHB_01212 Cyclic-di-GMP-binding biofilm dispersal mediator protein	714	714
FKAPCPFO_02899 hypothetical protein	ABPAJMHB_02948 hypothetical protein	567	567
FKAPCPFO_03231 IS5 family transposase ISPha1	ABPAJMHB_03224 IS5 family transposase ISPha1	303	303
FKAPCPFO_02640 hypothetical protein	ABPAJMHB_02541 hypothetical protein	330	330
FKAPCPFO_01032 hypothetical protein	ABPAJMHB_01601 hypothetical protein	558	558
FKAPCPFO_01415 Putative metal chaperone YciC	ABPAJMHB_01704 Putative metal chaperone YciC	1233	1233
FKAPCPFO_01219 30S ribosomal protein S2	ABPAJMHB_01430 30S ribosomal protein S2	786	786
FKAPCPFO_01979 Thioredoxin reductase	ABPAJMHB_01224 Thioredoxin reductase	957	957
FKAPCPFO_00573 tRNA-Pro(cgg)	ABPAJMHB_00902 tRNA-Pro(cgg)	77	77
FKAPCPFO_01005 Chaperone SurA	ABPAJMHB_01628 Chaperone SurA	1410	1410
FKAPCPFO_02864 Multidrug resistance protein MdtC	ABPAJMHB_02810 Multidrug resistance protein MdtC	3264	3264
FKAPCPFO_00135 Glutamate synthase [NADPH] small chain	ABPAJMHB_00258 Glutamate synthase [NADPH] small chain	1455	1455
FKAPCPFO_03107 hypothetical protein	ABPAJMHB_03065 hypothetical protein	210	210
FKAPCPFO_01199 Glutamate--cysteine ligase EgtA	ABPAJMHB_01450 Glutamate--cysteine ligase EgtA	1473	1473
FKAPCPFO_02623 GTP 3',8-cyclase	ABPAJMHB_02558 GTP 3',8-cyclase	1188	1188
FKAPCPFO_01918 Alginate biosynthesis protein AlgA	ABPAJMHB_02084 Alginate biosynthesis protein AlgA	1479	1479
FKAPCPFO_00825 Putative aminoacrylate peracid reductase RutC	ABPAJMHB_00536 Putative aminoacrylate peracid reductase RutC	351	351
FKAPCPFO_00747 hypothetical protein	ABPAJMHB_00614 hypothetical protein	279	279
FKAPCPFO_01644 Nucleoid-associated protein	ABPAJMHB_01898 Nucleoid-associated protein	324	324
FKAPCPFO_02575 Transcriptional regulatory protein CusR	ABPAJMHB_02424 Transcriptional regulatory protein CusR	681	681
FKAPCPFO_00320 hypothetical protein	ABPAJMHB_00072 hypothetical protein	567	567
FKAPCPFO_02455 AMP nucleosidase	ABPAJMHB_02212 AMP nucleosidase	1455	1455
FKAPCPFO_02694 Peroxiredoxin	ABPAJMHB_02487 Peroxiredoxin	678	678
FKAPCPFO_02848 DNA-binding protein HU-beta	ABPAJMHB_02794 DNA-binding protein HU-beta	276	276
FKAPCPFO_00353 Putative glycosyltransferase EpsD	ABPAJMHB_00039 Putative glycosyltransferase EpsD	1131	1131
FKAPCPFO_02714 hypothetical protein	ABPAJMHB_02716 hypothetical protein	480	480
FKAPCPFO_01781 8-oxoguanine deaminase	ABPAJMHB_02879 8-oxoguanine deaminase	1350	1350
FKAPCPFO_01176 Ribosomal RNA large subunit methyltransferase E	ABPAJMHB_01473 Ribosomal RNA large subunit methyltransferase E	765	765
FKAPCPFO_01501 Dipeptide transport system permease protein DppB	ABPAJMHB_01790 Dipeptide transport system permease protein DppB	972	972
FKAPCPFO_02539 tRNA-Glu(ttc)	ABPAJMHB_02388 tRNA-Glu(ttc)	76	76
FKAPCPFO_00321 2-isopropylmalate synthase	ABPAJMHB_00071 2-isopropylmalate synthase	1575	1575
FKAPCPFO_02917 hypothetical protein	ABPAJMHB_02930 hypothetical protein	192	192
FKAPCPFO_01126 NADH-quinone oxidoreductase chain 1	ABPAJMHB_01507 NADH-quinone oxidoreductase chain 1	1326	1326
FKAPCPFO_00606 FMN reductase (NADH) RutF	ABPAJMHB_00935 FMN reductase (NADH) RutF	495	495
FKAPCPFO_00843 Multidrug transporter EmrE	ABPAJMHB_00518 Multidrug transporter EmrE	333	333
FKAPCPFO_01098 Hydroxyacylglutathione hydrolase	ABPAJMHB_01535 Hydroxyacylglutathione hydrolase	873	873
FKAPCPFO_00016 putative ABC transporter ATP-binding/permease protein	ABPAJMHB_00377 putative ABC transporter ATP-binding/permease protein	1695	1695
FKAPCPFO_01228 ATP-dependent RNA helicase RhlE	ABPAJMHB_01421 ATP-dependent RNA helicase RhlE	1134	1134
FKAPCPFO_00171 GTPase Era	ABPAJMHB_00222 GTPase Era	909	909
FKAPCPFO_00629 hypothetical protein	ABPAJMHB_00958 hypothetical protein	807	807
FKAPCPFO_01928 dTDP-4-dehydrorhamnose 3,5-epimerase	ABPAJMHB_02094 dTDP-4-dehydrorhamnose 3,5-epimerase	558	558
FKAPCPFO_03119 hypothetical protein	ABPAJMHB_03077 hypothetical protein	387	387
FKAPCPFO_00459 hypothetical protein	ABPAJMHB_02362 hypothetical protein	441	441
FKAPCPFO_02109 hypothetical protein	ABPAJMHB_00770 hypothetical protein	207	207
FKAPCPFO_03281 IS5 family transposase ISKpn12	ABPAJMHB_03273 IS5 family transposase ISKpn12	342	342
FKAPCPFO_02370 hypothetical protein	ABPAJMHB_02601 hypothetical protein	630	630
FKAPCPFO_02591 Isoleucine--tRNA ligase	ABPAJMHB_02440 Isoleucine--tRNA ligase	2874	2874
FKAPCPFO_02645 Pyruvate decarboxylase	ABPAJMHB_02536 Pyruvate decarboxylase	1695	1695
FKAPCPFO_01579 50S ribosomal protein L5	ABPAJMHB_01963 50S ribosomal protein L5	570	570
FKAPCPFO_01441 Petrobactin import ATP-binding protein YclP	ABPAJMHB_01730 Petrobactin import ATP-binding protein YclP	783	783
FKAPCPFO_02395 hypothetical protein	ABPAJMHB_02626 hypothetical protein	162	162
FKAPCPFO_02472 30S ribosomal protein S9	ABPAJMHB_02229 30S ribosomal protein S9	504	504
FKAPCPFO_01601 50S ribosomal protein L11	ABPAJMHB_01941 50S ribosomal protein L11	435	435
FKAPCPFO_00197 Outer membrane protein	ABPAJMHB_00195 Outer membrane protein	1095	1095
FKAPCPFO_01605 hypothetical protein	ABPAJMHB_01937 hypothetical protein	93	93
FKAPCPFO_01074 3-isopropylmalate dehydratase large subunit	ABPAJMHB_01559 3-isopropylmalate dehydratase large subunit	1404	1404
FKAPCPFO_00682 hypothetical protein	ABPAJMHB_01011 hypothetical protein	1881	1881
FKAPCPFO_00372 Phosphate-binding protein PstS	ABPAJMHB_00020 Phosphate-binding protein PstS	1011	1011
FKAPCPFO_01230 hypothetical protein	ABPAJMHB_01419 hypothetical protein	1848	1848
FKAPCPFO_01826 Lipopolysaccharide export system permease protein LptG	ABPAJMHB_01992 Lipopolysaccharide export system permease protein LptG	1110	1110
FKAPCPFO_03127 Pseudopaline exporter CntI	ABPAJMHB_03085 Pseudopaline exporter CntI	924	924
FKAPCPFO_01512 hypothetical protein	ABPAJMHB_01801 hypothetical protein	186	186
FKAPCPFO_00094 Trans-aconitate 2-methyltransferase	ABPAJMHB_00299 Trans-aconitate 2-methyltransferase	741	741
FKAPCPFO_00440 Amidophosphoribosyltransferase	ABPAJMHB_02343 Amidophosphoribosyltransferase	1515	1515
FKAPCPFO_02020 Adenylosuccinate lyase	ABPAJMHB_01183 Adenylosuccinate lyase	1353	1353
FKAPCPFO_01696 hypothetical protein	ABPAJMHB_02637 hypothetical protein	1413	1413
FKAPCPFO_00569 hypothetical protein	ABPAJMHB_00898 hypothetical protein	1452	1452
FKAPCPFO_00627 Nitrogen fixation regulation protein FixK	ABPAJMHB_00956 Nitrogen fixation regulation protein FixK	768	768
FKAPCPFO_02295 Aminopyrimidine aminohydrolase	ABPAJMHB_02129 Aminopyrimidine aminohydrolase	711	711
FKAPCPFO_02207 Rhodocoxin	ABPAJMHB_00690 Rhodocoxin	324	324
FKAPCPFO_00816 hypothetical protein	ABPAJMHB_00545 hypothetical protein	597	597
FKAPCPFO_02889 hypothetical protein	ABPAJMHB_02835 hypothetical protein	267	267
FKAPCPFO_01882 Vitamin B12 import ATP-binding protein BtuD	ABPAJMHB_02048 Vitamin B12 import ATP-binding protein BtuD	1353	1353
FKAPCPFO_00357 Pyridoxal phosphate homeostasis protein	ABPAJMHB_00035 Pyridoxal phosphate homeostasis protein	684	684
FKAPCPFO_01966 GTPase Obg/CgtA	ABPAJMHB_01237 GTPase Obg/CgtA	1038	1038
FKAPCPFO_02780 hypothetical protein	ABPAJMHB_02782 hypothetical protein	1332	1332
FKAPCPFO_01257 4-hydroxy-3-methylbut-2-en-1-yl diphosphate synthase (flavodoxin)	ABPAJMHB_01392 4-hydroxy-3-methylbut-2-en-1-yl diphosphate synthase (flavodoxin)	1161	1161
FKAPCPFO_00291 hypothetical protein	ABPAJMHB_00101 hypothetical protein	282	282
FKAPCPFO_02286 putative protein	ABPAJMHB_02138 putative protein	1347	1347
FKAPCPFO_00806 hypothetical protein	ABPAJMHB_00555 hypothetical protein	846	846
FKAPCPFO_02721 Multidrug resistance protein MdtE	ABPAJMHB_02723 Multidrug resistance protein MdtE	1173	1173
FKAPCPFO_01725 hypothetical protein	ABPAJMHB_02666 hypothetical protein	498	498
FKAPCPFO_02913 hypothetical protein	ABPAJMHB_02934 hypothetical protein	510	510
FKAPCPFO_00809 hypothetical protein	ABPAJMHB_00552 hypothetical protein	927	927
FKAPCPFO_00071 UDP-N-acetyl-alpha-D-glucosamine C6 dehydratase	ABPAJMHB_00322 UDP-N-acetyl-alpha-D-glucosamine C6 dehydratase	1965	1965
FKAPCPFO_00085 Alcohol dehydrogenase (quinone), dehydrogenase subunit	ABPAJMHB_00308 Alcohol dehydrogenase (quinone), dehydrogenase subunit	2220	2220
FKAPCPFO_02379 Outer membrane protein OprM	ABPAJMHB_02610 Outer membrane protein OprM	1584	1584
FKAPCPFO_02781 hypothetical protein	ABPAJMHB_01086 hypothetical protein	1230	1230
FKAPCPFO_01424 hypothetical protein	ABPAJMHB_01713 hypothetical protein	579	579
FKAPCPFO_01661 hypothetical protein	ABPAJMHB_01881 hypothetical protein	651	651
FKAPCPFO_01981 hypothetical protein	ABPAJMHB_01222 hypothetical protein	1455	1455
FKAPCPFO_01349 hypothetical protein	ABPAJMHB_01299 hypothetical protein	2355	2355
FKAPCPFO_03240 hypothetical protein	ABPAJMHB_03226 hypothetical protein	1494	1494
FKAPCPFO_01150 hypothetical protein	ABPAJMHB_01483 hypothetical protein	981	981
FKAPCPFO_01808 Ribonucleoside-diphosphate reductase subunit beta	ABPAJMHB_02851 Ribonucleoside-diphosphate reductase subunit beta	978	978
FKAPCPFO_03070 hypothetical protein	ABPAJMHB_03052 hypothetical protein	264	264
FKAPCPFO_00775 putative sulfate transporter	ABPAJMHB_00586 putative sulfate transporter	1704	1704
FKAPCPFO_03013 hypothetical protein	ABPAJMHB_01143 hypothetical protein	630	630
FKAPCPFO_00880 tRNA-Gly(gcc)	ABPAJMHB_00481 tRNA-Gly(gcc)	75	75
FKAPCPFO_00548 Adenine phosphoribosyltransferase	ABPAJMHB_00877 Adenine phosphoribosyltransferase	531	531
FKAPCPFO_02608 Dihydroorotase	ABPAJMHB_02457 Dihydroorotase	1296	1296
FKAPCPFO_00012 Transcriptional repressor NrdR	ABPAJMHB_00381 Transcriptional repressor NrdR	507	507
FKAPCPFO_02206 Phthalate 4,5-dioxygenase oxygenase subunit	ABPAJMHB_00689 Phthalate 4,5-dioxygenase oxygenase subunit	1314	1314
FKAPCPFO_01529 hypothetical protein	ABPAJMHB_01818 hypothetical protein	159	159
FKAPCPFO_02103 hypothetical protein	ABPAJMHB_00765 hypothetical protein	681	681
FKAPCPFO_00649 Phosphocarrier protein NPr	ABPAJMHB_00978 Phosphocarrier protein NPr	297	297
FKAPCPFO_02705 hypothetical protein	ABPAJMHB_02476 hypothetical protein	195	195
FKAPCPFO_01377 2,5-dichloro-2,5-cyclohexadiene-1,4-diol dehydrogenase LinX	ABPAJMHB_01666 2,5-dichloro-2,5-cyclohexadiene-1,4-diol dehydrogenase LinX	762	762
FKAPCPFO_00358 Low affinity potassium transport system protein kup	ABPAJMHB_00034 Low affinity potassium transport system protein kup	2001	2001
FKAPCPFO_02426 hypothetical protein	ABPAJMHB_03115 hypothetical protein	1353	1353
FKAPCPFO_00733 hypothetical protein	ABPAJMHB_00628 hypothetical protein	549	549
FKAPCPFO_03012 hypothetical protein	ABPAJMHB_01142 hypothetical protein	342	342
FKAPCPFO_00905 putative oxidoreductase/MSMEI_2347	ABPAJMHB_00456 putative oxidoreductase/MSMEI_2347	837	837
FKAPCPFO_00155 Putative membrane protein insertion efficiency factor	ABPAJMHB_00238 Putative membrane protein insertion efficiency factor	297	297
FKAPCPFO_02968 hypothetical protein	ABPAJMHB_01098 hypothetical protein	642	642
FKAPCPFO_00383 hypothetical protein	ABPAJMHB_00009 hypothetical protein	156	156
FKAPCPFO_02037 hypothetical protein	ABPAJMHB_01166 hypothetical protein	297	297
FKAPCPFO_01805 Fe(3+) dicitrate transport system permease protein FecD	ABPAJMHB_02855 Fe(3+) dicitrate transport system permease protein FecD	1008	1008
FKAPCPFO_02503 hypothetical protein	ABPAJMHB_02259 hypothetical protein	1416	1416
FKAPCPFO_02304 hypothetical protein	ABPAJMHB_02120 hypothetical protein	477	477
FKAPCPFO_02345 5'-deoxyadenosine deaminase	ABPAJMHB_02576 5'-deoxyadenosine deaminase	1572	1572
FKAPCPFO_00971 Ribonuclease HII	ABPAJMHB_01662 Ribonuclease HII	705	705
FKAPCPFO_01198 Ribosomal RNA small subunit methyltransferase E	ABPAJMHB_01451 Ribosomal RNA small subunit methyltransferase E	726	726
FKAPCPFO_03048 hypothetical protein	ABPAJMHB_02980 hypothetical protein	546	546
FKAPCPFO_02754 hypothetical protein	ABPAJMHB_02756 hypothetical protein	1740	1740
FKAPCPFO_01436 hypothetical protein	ABPAJMHB_01725 hypothetical protein	1668	1668
FKAPCPFO_01214 hypothetical protein	ABPAJMHB_01435 hypothetical protein	882	882
FKAPCPFO_01414 hypothetical protein	ABPAJMHB_01703 hypothetical protein	333	333
FKAPCPFO_01641 hypothetical protein	ABPAJMHB_01901 hypothetical protein	402	402
FKAPCPFO_02521 Polyphenol oxidase	ABPAJMHB_02277 Polyphenol oxidase	792	792
FKAPCPFO_02584 Regulatory protein RecX	ABPAJMHB_02433 Regulatory protein RecX	642	642
FKAPCPFO_02883 hypothetical protein	ABPAJMHB_02829 hypothetical protein	684	684
FKAPCPFO_01192 Outer membrane protein assembly factor BamB	ABPAJMHB_01457 Outer membrane protein assembly factor BamB	1374	1374
FKAPCPFO_00516 hypothetical protein	ABPAJMHB_00845 hypothetical protein	174	174
FKAPCPFO_02220 hypothetical protein	ABPAJMHB_00703 hypothetical protein	177	177
FKAPCPFO_02389 hypothetical protein	ABPAJMHB_02620 hypothetical protein	372	372
FKAPCPFO_00728 hypothetical protein	ABPAJMHB_00633 hypothetical protein	174	174
FKAPCPFO_00100 Cytochrome c1	ABPAJMHB_00293 Cytochrome c1	822	822
FKAPCPFO_02427 Ribose-5-phosphate isomerase A	ABPAJMHB_02184 Ribose-5-phosphate isomerase A	705	705
FKAPCPFO_00639 Uroporphyrinogen decarboxylase	ABPAJMHB_00968 Uroporphyrinogen decarboxylase	1062	1062
FKAPCPFO_03063 Inositol 2-dehydrogenase/D-chiro-inositol 3-dehydrogenase	ABPAJMHB_02995 Inositol 2-dehydrogenase/D-chiro-inositol 3-dehydrogenase	1098	1098
FKAPCPFO_01069 Signal recognition particle protein	ABPAJMHB_01564 Signal recognition particle protein	1395	1395
FKAPCPFO_01520 hypothetical protein	ABPAJMHB_01809 hypothetical protein	315	315
FKAPCPFO_02868 Biopolymer transport protein ExbB	ABPAJMHB_02814 Biopolymer transport protein ExbB	750	750
FKAPCPFO_01562 hypothetical protein	ABPAJMHB_01980 hypothetical protein	258	258
FKAPCPFO_01609 C4-dicarboxylate transport protein	ABPAJMHB_01933 C4-dicarboxylate transport protein	1365	1365
FKAPCPFO_02462 tRNA-His(gtg)	ABPAJMHB_02219 tRNA-His(gtg)	76	76
FKAPCPFO_00593 tRNA modification GTPase MnmE	ABPAJMHB_00922 tRNA modification GTPase MnmE	1368	1368
FKAPCPFO_00713 hypothetical protein	ABPAJMHB_03013 hypothetical protein	1029	1029
FKAPCPFO_01986 hypothetical protein	ABPAJMHB_01217 hypothetical protein	258	258
FKAPCPFO_03205 putative isomerase YddE	ABPAJMHB_03193 putative isomerase YddE	843	843
FKAPCPFO_01659 Alcohol dehydrogenase (quinone), cytochrome c subunit	ABPAJMHB_01883 Alcohol dehydrogenase (quinone), cytochrome c subunit	1347	1347
FKAPCPFO_01913 hypothetical protein	ABPAJMHB_02079 hypothetical protein	1479	1479
FKAPCPFO_01319 Glutamyl-tRNA(Gln) amidotransferase subunit A	ABPAJMHB_01330 Glutamyl-tRNA(Gln) amidotransferase subunit A	1488	1488
FKAPCPFO_00665 tRNA-Arg(acg)	ABPAJMHB_00994 tRNA-Arg(acg)	77	77
FKAPCPFO_02797 Alkaline phosphatase synthesis transcriptional regulatory protein SphR	ABPAJMHB_01070 Alkaline phosphatase synthesis transcriptional regulatory protein SphR	720	720
FKAPCPFO_01044 Hopanoid C-3 methylase	ABPAJMHB_01589 Hopanoid C-3 methylase	1545	1545
FKAPCPFO_00838 Isocitrate dehydrogenase [NADP]	ABPAJMHB_00523 Isocitrate dehydrogenase [NADP]	1221	1221
FKAPCPFO_02803 Molybdopterin synthase catalytic subunit	ABPAJMHB_01064 Molybdopterin synthase catalytic subunit	465	465
FKAPCPFO_01821 8-amino-7-oxononanoate synthase	ABPAJMHB_01987 8-amino-7-oxononanoate synthase	1203	1203
FKAPCPFO_03062 Inosose dehydratase	ABPAJMHB_02994 Inosose dehydratase	1044	1044
FKAPCPFO_02931 hypothetical protein	ABPAJMHB_02916 hypothetical protein	666	666
FKAPCPFO_03039 hypothetical protein	ABPAJMHB_02959 hypothetical protein	612	612
FKAPCPFO_00579 Periplasmic pH-dependent serine endoprotease DegQ	ABPAJMHB_00908 Periplasmic pH-dependent serine endoprotease DegQ	1572	1572
FKAPCPFO_01478 Protein tas	ABPAJMHB_01767 Protein tas	1047	1047
FKAPCPFO_01007 hypothetical protein	ABPAJMHB_01626 hypothetical protein	1116	1116
FKAPCPFO_02916 Acyl carrier protein	ABPAJMHB_02931 Acyl carrier protein	258	258
FKAPCPFO_02363 N-carbamoyl-L-amino-acid hydrolase	ABPAJMHB_02594 N-carbamoyl-L-amino-acid hydrolase	1272	1272
FKAPCPFO_00247 ATP phosphoribosyltransferase regulatory subunit	ABPAJMHB_00145 ATP phosphoribosyltransferase regulatory subunit	1152	1152
FKAPCPFO_01793 hypothetical protein	ABPAJMHB_02867 hypothetical protein	192	192
FKAPCPFO_02711 Nucleoid occlusion protein	ABPAJMHB_02713 Nucleoid occlusion protein	2058	2058
FKAPCPFO_01037 Protein-glutamate methylesterase/protein-glutamine glutaminase 2	ABPAJMHB_01596 Protein-glutamate methylesterase/protein-glutamine glutaminase 2	1092	1092
FKAPCPFO_00448 Riboflavin transporter RibZ	ABPAJMHB_02351 Riboflavin transporter RibZ	1383	1383
FKAPCPFO_00511 Adaptive-response sensory-kinase SasA	ABPAJMHB_00840 Adaptive-response sensory-kinase SasA	1290	1290
FKAPCPFO_00801 Ubiquinol-cytochrome c reductase iron-sulfur subunit	ABPAJMHB_00560 Ubiquinol-cytochrome c reductase iron-sulfur subunit	675	675
FKAPCPFO_02524 Adenosylcobalamin/alpha-ribazole phosphatase	ABPAJMHB_02280 Adenosylcobalamin/alpha-ribazole phosphatase	591	591
FKAPCPFO_02495 hypothetical protein	ABPAJMHB_02251 hypothetical protein	543	543
FKAPCPFO_02843 hypothetical protein	ABPAJMHB_02789 hypothetical protein	582	582
FKAPCPFO_02779 hypothetical protein	ABPAJMHB_02781 hypothetical protein	255	255
FKAPCPFO_02424 hypothetical protein	ABPAJMHB_03117 hypothetical protein	516	516
FKAPCPFO_02726 Aldehyde oxidoreductase molybdenum-binding subunit PaoC	ABPAJMHB_02728 Aldehyde oxidoreductase molybdenum-binding subunit PaoC	2205	2205
FKAPCPFO_02387 Glutathione S-transferase	ABPAJMHB_02618 Glutathione S-transferase	612	612
FKAPCPFO_02008 Cyclic pyranopterin monophosphate synthase	ABPAJMHB_01195 Cyclic pyranopterin monophosphate synthase	492	492
FKAPCPFO_01570 Adenylate kinase	ABPAJMHB_01972 Adenylate kinase	660	660
FKAPCPFO_01131 NADH-quinone oxidoreductase subunit K	ABPAJMHB_01502 NADH-quinone oxidoreductase subunit K	324	324
FKAPCPFO_01548 Hydroxypyruvate reductase	ABPAJMHB_01837 Hydroxypyruvate reductase	963	963
FKAPCPFO_03140 hypothetical protein	ABPAJMHB_03098 hypothetical protein	258	258
FKAPCPFO_02117 GABA permease	ABPAJMHB_00778 GABA permease	1431	1431
FKAPCPFO_01921 Undecaprenyl-phosphate 4-deoxy-4-formamido-L-arabinose transferase	ABPAJMHB_02087 Undecaprenyl-phosphate 4-deoxy-4-formamido-L-arabinose transferase	966	966
FKAPCPFO_01373 hypothetical protein	ABPAJMHB_01275 hypothetical protein	228	228
FKAPCPFO_00604 hypothetical protein	ABPAJMHB_00933 hypothetical protein	519	519
FKAPCPFO_02892 3'-5' exonuclease DinG	ABPAJMHB_02838 3'-5' exonuclease DinG	1359	1359
FKAPCPFO_02551 Oxygen sensor protein DosP	ABPAJMHB_02400 Oxygen sensor protein DosP	2280	2280
FKAPCPFO_00761 hypothetical protein	ABPAJMHB_00600 hypothetical protein	576	576
FKAPCPFO_01718 N-ethylmaleimide reductase	ABPAJMHB_02659 N-ethylmaleimide reductase	1065	1065
FKAPCPFO_02483 3-phenylpropionate-dihydrodiol/cinnamic acid-dihydrodiol dehydrogenase	ABPAJMHB_02239 3-phenylpropionate-dihydrodiol/cinnamic acid-dihydrodiol dehydrogenase	951	951
FKAPCPFO_00582 hypothetical protein	ABPAJMHB_00911 hypothetical protein	2109	2109
FKAPCPFO_02850 hypothetical protein	ABPAJMHB_02796 hypothetical protein	936	936
FKAPCPFO_01819 4-hydroxyphenylalkanoate adenylyltransferase	ABPAJMHB_01985 4-hydroxyphenylalkanoate adenylyltransferase	1797	1797
FKAPCPFO_01952 UDP-N-acetylmuramoylalanine--D-glutamate ligase	ABPAJMHB_01251 UDP-N-acetylmuramoylalanine--D-glutamate ligase	1395	1395
FKAPCPFO_00333 Primosomal protein N'	ABPAJMHB_00059 Primosomal protein N'	2250	2250
FKAPCPFO_00928 hypothetical protein	ABPAJMHB_00433 hypothetical protein	177	177
FKAPCPFO_01717 hypothetical protein	ABPAJMHB_02658 hypothetical protein	1260	1260
FKAPCPFO_00021 ECF RNA polymerase sigma factor EcfG	ABPAJMHB_00372 ECF RNA polymerase sigma factor EcfG	489	489
FKAPCPFO_00590 Chromosome partitioning protein ParA	ABPAJMHB_00919 Chromosome partitioning protein ParA	843	843
FKAPCPFO_02375 hypothetical protein	ABPAJMHB_02606 hypothetical protein	657	657
FKAPCPFO_01473 hypothetical protein	ABPAJMHB_01762 hypothetical protein	468	468
FKAPCPFO_03158 ATP-dependent RecD-like DNA helicase	ABPAJMHB_03135 ATP-dependent RecD-like DNA helicase	258	258
FKAPCPFO_02320 hypothetical protein	ABPAJMHB_02104 hypothetical protein	249	249
FKAPCPFO_02795 K(+)/H(+) antiporter NhaP2	ABPAJMHB_01072 K(+)/H(+) antiporter NhaP2	1866	1866
FKAPCPFO_02421 hypothetical protein	ABPAJMHB_03120 hypothetical protein	870	870
FKAPCPFO_00213 hypothetical protein	ABPAJMHB_00179 hypothetical protein	345	345
FKAPCPFO_01484 Alkyl hydroperoxide reductase subunit F	ABPAJMHB_01773 Alkyl hydroperoxide reductase subunit F	1590	1590
FKAPCPFO_01083 Outer membrane protein assembly factor BamE	ABPAJMHB_01550 Outer membrane protein assembly factor BamE	570	570
FKAPCPFO_02045 hypothetical protein	ABPAJMHB_01158 hypothetical protein	1248	1248
FKAPCPFO_01051 hypothetical protein	ABPAJMHB_01582 hypothetical protein	666	666
FKAPCPFO_01116 ATP-dependent Clp protease ATP-binding subunit ClpX	ABPAJMHB_01517 ATP-dependent Clp protease ATP-binding subunit ClpX	1260	1260
FKAPCPFO_00431 hypothetical protein	ABPAJMHB_02334 hypothetical protein	1092	1092
FKAPCPFO_00844 hypothetical protein	ABPAJMHB_00517 hypothetical protein	339	339
FKAPCPFO_00290 hypothetical protein	ABPAJMHB_00102 hypothetical protein	1863	1863
FKAPCPFO_02854 hypothetical protein	ABPAJMHB_02800 hypothetical protein	138	138
FKAPCPFO_03059 hypothetical protein	ABPAJMHB_02991 hypothetical protein	2334	2334
FKAPCPFO_02786 hypothetical protein	ABPAJMHB_01081 hypothetical protein	1098	1098
FKAPCPFO_02792 Phosphoribosyl 1,2-cyclic phosphate phosphodiesterase	ABPAJMHB_01075 Phosphoribosyl 1,2-cyclic phosphate phosphodiesterase	786	786
FKAPCPFO_01859 Argininosuccinate lyase	ABPAJMHB_02025 Argininosuccinate lyase	1440	1440
FKAPCPFO_02435 Hydrogen peroxide-inducible genes activator	ABPAJMHB_02192 Hydrogen peroxide-inducible genes activator	939	939
FKAPCPFO_00993 Carbamoyl-phosphate synthase large chain	ABPAJMHB_01640 Carbamoyl-phosphate synthase large chain	3255	3255
FKAPCPFO_01506 hypothetical protein	ABPAJMHB_01795 hypothetical protein	405	405
FKAPCPFO_01143 ATP-dependent RNA helicase RhlE	ABPAJMHB_01490 ATP-dependent RNA helicase RhlE	1341	1341
FKAPCPFO_02605 DNA topoisomerase 1	ABPAJMHB_02454 DNA topoisomerase 1	2727	2727
FKAPCPFO_02451 hypothetical protein	ABPAJMHB_02208 hypothetical protein	855	855
FKAPCPFO_00282 Transketolase	ABPAJMHB_00110 Transketolase	1932	1932
FKAPCPFO_01732 hypothetical protein	ABPAJMHB_02673 hypothetical protein	219	219
FKAPCPFO_00190 Putative competence-damage inducible protein	ABPAJMHB_00202 Putative competence-damage inducible protein	759	759
FKAPCPFO_01685 Putative 2-hydroxyacid dehydrogenase	ABPAJMHB_01857 Putative 2-hydroxyacid dehydrogenase	969	969
FKAPCPFO_00813 Phosphate-specific transport system accessory protein PhoU	ABPAJMHB_00548 Phosphate-specific transport system accessory protein PhoU	705	705
FKAPCPFO_01026 hypothetical protein	ABPAJMHB_01607 hypothetical protein	564	564
FKAPCPFO_01669 hypothetical protein	ABPAJMHB_01873 hypothetical protein	1275	1275
FKAPCPFO_00778 tRNA-Arg(ccg)	ABPAJMHB_00583 tRNA-Arg(ccg)	77	77
FKAPCPFO_00675 hypothetical protein	ABPAJMHB_01004 hypothetical protein	2595	2595
FKAPCPFO_02016 Nicotinamide-nucleotide amidohydrolase PncC	ABPAJMHB_01187 Nicotinamide-nucleotide amidohydrolase PncC	504	504
FKAPCPFO_01619 hypothetical protein	ABPAJMHB_01923 hypothetical protein	189	189
FKAPCPFO_03181 hypothetical protein	ABPAJMHB_03155 hypothetical protein	696	696
FKAPCPFO_00424 Intermembrane phospholipid transport system lipoprotein MlaA	ABPAJMHB_02327 Intermembrane phospholipid transport system lipoprotein MlaA	819	819
FKAPCPFO_01252 hypothetical protein	ABPAJMHB_01397 hypothetical protein	669	669
FKAPCPFO_02356 hypothetical protein	ABPAJMHB_02587 hypothetical protein	1362	1362
FKAPCPFO_03191 Acetoin:2,6-dichlorophenolindophenol oxidoreductase subunit beta	ABPAJMHB_03169 Acetoin:2,6-dichlorophenolindophenol oxidoreductase subunit beta	1029	1029
FKAPCPFO_02334 hypothetical protein	ABPAJMHB_02565 hypothetical protein	873	873
FKAPCPFO_01764 Molybdopterin molybdenumtransferase	ABPAJMHB_02705 Molybdopterin molybdenumtransferase	1215	1215
FKAPCPFO_02242 hypothetical protein	ABPAJMHB_02182 hypothetical protein	2352	2352
FKAPCPFO_00735 hypothetical protein	ABPAJMHB_00626 hypothetical protein	1086	1086
FKAPCPFO_02522 hypothetical protein	ABPAJMHB_02278 hypothetical protein	1500	1500
FKAPCPFO_01779 hypothetical protein	ABPAJMHB_02881 hypothetical protein	948	948
FKAPCPFO_01687 hypothetical protein	ABPAJMHB_01855 hypothetical protein	399	399
FKAPCPFO_01021 NADH-quinone oxidoreductase subunit 6	ABPAJMHB_01612 NADH-quinone oxidoreductase subunit 6	450	450
FKAPCPFO_00827 hypothetical protein	ABPAJMHB_00534 hypothetical protein	102	102
FKAPCPFO_01965 Glutamate 5-kinase	ABPAJMHB_01238 Glutamate 5-kinase	1152	1152
FKAPCPFO_01427 p-hydroxybenzoic acid efflux pump subunit AaeA	ABPAJMHB_01716 p-hydroxybenzoic acid efflux pump subunit AaeA	927	927
FKAPCPFO_01759 Glycerol dehydrogenase large subunit	ABPAJMHB_02700 Glycerol dehydrogenase large subunit	1146	1146
FKAPCPFO_00560 Orotidine 5'-phosphate decarboxylase	ABPAJMHB_00889 Orotidine 5'-phosphate decarboxylase	708	708
FKAPCPFO_03219 hypothetical protein	ABPAJMHB_03212 hypothetical protein	1170	1170
FKAPCPFO_02143 Nodulation protein D 2	ABPAJMHB_00804 Nodulation protein D 2	984	984
FKAPCPFO_00887 D-inositol-3-phosphate glycosyltransferase	ABPAJMHB_00474 D-inositol-3-phosphate glycosyltransferase	1236	1236
FKAPCPFO_01713 hypothetical protein	ABPAJMHB_02654 hypothetical protein	969	969
FKAPCPFO_01750 hypothetical protein	ABPAJMHB_02691 hypothetical protein	1488	1488
FKAPCPFO_02603 hypothetical protein	ABPAJMHB_02452 hypothetical protein	1707	1707
FKAPCPFO_01241 hypothetical protein	ABPAJMHB_01408 hypothetical protein	483	483
FKAPCPFO_02831 Tryptophan--tRNA ligase	ABPAJMHB_01035 Tryptophan--tRNA ligase	996	996
FKAPCPFO_01553 D-xylose-proton symporter	ABPAJMHB_01842 D-xylose-proton symporter	1488	1488
FKAPCPFO_02758 hypothetical protein	ABPAJMHB_02760 hypothetical protein	489	489
FKAPCPFO_00122 Metalloprotease PmbA	ABPAJMHB_00271 Metalloprotease PmbA	1341	1341
FKAPCPFO_02193 Sarcosine oxidase subunit delta	ABPAJMHB_00676 Sarcosine oxidase subunit delta	285	285
FKAPCPFO_02171 Heterocyst differentiation ATP-binding protein HepA	ABPAJMHB_00654 Heterocyst differentiation ATP-binding protein HepA	1689	1689
FKAPCPFO_00480 hypothetical protein	ABPAJMHB_02383 hypothetical protein	252	252
FKAPCPFO_02344 Non-hemolytic phospholipase C	ABPAJMHB_02575 Non-hemolytic phospholipase C	2100	2100
FKAPCPFO_00252 3'(2'),5'-bisphosphate nucleotidase CysQ	ABPAJMHB_00140 3'(2'),5'-bisphosphate nucleotidase CysQ	840	840
FKAPCPFO_01682 hypothetical protein	ABPAJMHB_01860 hypothetical protein	177	177
FKAPCPFO_02527 Ribosome-binding ATPase YchF	ABPAJMHB_02283 Ribosome-binding ATPase YchF	1095	1095
FKAPCPFO_00913 hypothetical protein	ABPAJMHB_00448 hypothetical protein	459	459
FKAPCPFO_01900 hypothetical protein	ABPAJMHB_02066 hypothetical protein	1233	1233
FKAPCPFO_01332 Heme oxygenase (staphylobilin-producing)	ABPAJMHB_01316 Heme oxygenase (staphylobilin-producing)	321	321
FKAPCPFO_02564 dCTP deaminase	ABPAJMHB_02413 dCTP deaminase	555	555
FKAPCPFO_01701 IS481 family transposase ISNwi5	ABPAJMHB_02642 IS481 family transposase ISNwi5	288	288
FKAPCPFO_00476 hypothetical protein	ABPAJMHB_02379 hypothetical protein	375	375
FKAPCPFO_01828 Phosphoenolpyruvate guanylyltransferase	ABPAJMHB_01994 Phosphoenolpyruvate guanylyltransferase	768	768
FKAPCPFO_02642 Alpha-acetolactate decarboxylase	ABPAJMHB_02539 Alpha-acetolactate decarboxylase	786	786
FKAPCPFO_01552 hypothetical protein	ABPAJMHB_01841 hypothetical protein	228	228
FKAPCPFO_00408 hypothetical protein	ABPAJMHB_02311 hypothetical protein	1134	1134
FKAPCPFO_01207 hypothetical protein	ABPAJMHB_01442 hypothetical protein	1305	1305
FKAPCPFO_01291 3-deoxy-manno-octulosonate cytidylyltransferase	ABPAJMHB_01358 3-deoxy-manno-octulosonate cytidylyltransferase	738	738
FKAPCPFO_01115 ATP-dependent Clp protease proteolytic subunit	ABPAJMHB_01518 ATP-dependent Clp protease proteolytic subunit	642	642
FKAPCPFO_02493 hypothetical protein	ABPAJMHB_02249 hypothetical protein	1563	1563
FKAPCPFO_00720 hypothetical protein	ABPAJMHB_03020 hypothetical protein	909	909
FKAPCPFO_01758 Glycerol dehydrogenase large subunit	ABPAJMHB_02699 Glycerol dehydrogenase large subunit	1053	1053
FKAPCPFO_00050 Oxamate amidohydrolase proenzyme	ABPAJMHB_00343 Oxamate amidohydrolase proenzyme	1593	1593
FKAPCPFO_00182 hypothetical protein	ABPAJMHB_00211 hypothetical protein	855	855
FKAPCPFO_00389 Multidrug resistance protein MexA	ABPAJMHB_00003 Multidrug resistance protein MexA	1143	1143
FKAPCPFO_03242 Transcriptional regulator KdgR	ABPAJMHB_03240 Transcriptional regulator KdgR	774	774
FKAPCPFO_01557 Gluconate 2-dehydrogenase cytochrome c subunit	ABPAJMHB_01846 Gluconate 2-dehydrogenase cytochrome c subunit	1266	1266
FKAPCPFO_01232 tRNA-Val(cac)	ABPAJMHB_01417 tRNA-Val(cac)	75	75
FKAPCPFO_00101 Oxygen-dependent coproporphyrinogen-III oxidase	ABPAJMHB_00292 Oxygen-dependent coproporphyrinogen-III oxidase	909	909
FKAPCPFO_01978 HTH-type transcriptional regulator HdfR	ABPAJMHB_01225 HTH-type transcriptional regulator HdfR	885	885
FKAPCPFO_01068 hypothetical protein	ABPAJMHB_01565 hypothetical protein	525	525
FKAPCPFO_00406 hypothetical protein	ABPAJMHB_02309 hypothetical protein	492	492
FKAPCPFO_00851 Aldose 1-epimerase	ABPAJMHB_00510 Aldose 1-epimerase	1200	1200
FKAPCPFO_01614 hypothetical protein	ABPAJMHB_01928 hypothetical protein	303	303
FKAPCPFO_02815 Succinyl-CoA:acetate CoA-transferase	ABPAJMHB_01052 Succinyl-CoA:acetate CoA-transferase	1518	1518
FKAPCPFO_01516 Quercetin 2,3-dioxygenase	ABPAJMHB_01805 Quercetin 2,3-dioxygenase	702	702
FKAPCPFO_03275 hypothetical protein	ABPAJMHB_03267 hypothetical protein	645	645
FKAPCPFO_01822 hypothetical protein	ABPAJMHB_01988 hypothetical protein	969	969
FKAPCPFO_00335 Cadmium, cobalt and zinc/H(+)-K(+) antiporter	ABPAJMHB_00057 Cadmium, cobalt and zinc/H(+)-K(+) antiporter	1071	1071
FKAPCPFO_02880 Type IV secretion system protein virB4	ABPAJMHB_02826 Type IV secretion system protein virB4	2454	2454
FKAPCPFO_02833 hypothetical protein	ABPAJMHB_01033 hypothetical protein	498	498
FKAPCPFO_01698 hypothetical protein	ABPAJMHB_02639 hypothetical protein	1083	1083
FKAPCPFO_01892 hypothetical protein	ABPAJMHB_02058 hypothetical protein	2403	2403
FKAPCPFO_02073 NADH-quinone oxidoreductase subunit M	ABPAJMHB_00735 NADH-quinone oxidoreductase subunit M	1503	1503
FKAPCPFO_01545 3D-(3,5/4)-trihydroxycyclohexane-1,2-dione hydrolase	ABPAJMHB_01834 3D-(3,5/4)-trihydroxycyclohexane-1,2-dione hydrolase	1872	1872
FKAPCPFO_02619 hypothetical protein	ABPAJMHB_02468 hypothetical protein	381	381
FKAPCPFO_00537 Aconitate hydratase A	ABPAJMHB_00866 Aconitate hydratase A	2694	2694
FKAPCPFO_02717 1-deoxyxylulose-5-phosphate synthase YajO	ABPAJMHB_02719 1-deoxyxylulose-5-phosphate synthase YajO	984	984
FKAPCPFO_00420 Fumarate hydratase class I, aerobic	ABPAJMHB_02323 Fumarate hydratase class I, aerobic	1653	1653
FKAPCPFO_01635 Cellulose synthase operon protein C	ABPAJMHB_01907 Cellulose synthase operon protein C	3705	3705
FKAPCPFO_01259 NADH:quinone reductase	ABPAJMHB_01390 NADH:quinone reductase	1080	1080
FKAPCPFO_00583 hypothetical protein	ABPAJMHB_00912 hypothetical protein	759	759
FKAPCPFO_02025 Phosphoribosylformylglycinamidine synthase subunit PurQ	ABPAJMHB_01178 Phosphoribosylformylglycinamidine synthase subunit PurQ	705	705
FKAPCPFO_02342 hypothetical protein	ABPAJMHB_02573 hypothetical protein	1596	1596
FKAPCPFO_01983 RNA pyrophosphohydrolase	ABPAJMHB_01220 RNA pyrophosphohydrolase	495	495
FKAPCPFO_03161 hypothetical protein	ABPAJMHB_03138 hypothetical protein	243	243
FKAPCPFO_01860 hypothetical protein	ABPAJMHB_02026 hypothetical protein	162	162
FKAPCPFO_02809 Orotate phosphoribosyltransferase	ABPAJMHB_01058 Orotate phosphoribosyltransferase	762	762
FKAPCPFO_00648 hypothetical protein	ABPAJMHB_00977 hypothetical protein	459	459
FKAPCPFO_02706 D-inositol-3-phosphate glycosyltransferase	ABPAJMHB_02475 D-inositol-3-phosphate glycosyltransferase	1311	1311
FKAPCPFO_00263 Ribosomal large subunit pseudouridine synthase C	ABPAJMHB_00129 Ribosomal large subunit pseudouridine synthase C	978	978
FKAPCPFO_00163 hypothetical protein	ABPAJMHB_00230 hypothetical protein	843	843
FKAPCPFO_01173 Exodeoxyribonuclease 7 small subunit	ABPAJMHB_01476 Exodeoxyribonuclease 7 small subunit	231	231
FKAPCPFO_00614 S-adenosylmethionine synthase	ABPAJMHB_00943 S-adenosylmethionine synthase	1188	1188
FKAPCPFO_01504 Sulfoquinovose isomerase	ABPAJMHB_01793 Sulfoquinovose isomerase	603	603
FKAPCPFO_00788 Manganese transport system ATP-binding protein MntB	ABPAJMHB_00573 Manganese transport system ATP-binding protein MntB	813	813
FKAPCPFO_00186 hypothetical protein	ABPAJMHB_00206 hypothetical protein	867	867
FKAPCPFO_01693 hypothetical protein	ABPAJMHB_01849 hypothetical protein	618	618
FKAPCPFO_00209 Glutamate--tRNA ligase	ABPAJMHB_00183 Glutamate--tRNA ligase	1338	1338
FKAPCPFO_00386 6-phosphogluconate phosphatase	ABPAJMHB_00006 6-phosphogluconate phosphatase	666	666
FKAPCPFO_00256 Adaptive-response sensory-kinase SasA	ABPAJMHB_00136 Adaptive-response sensory-kinase SasA	2268	2268
FKAPCPFO_02010 1-deoxy-D-xylulose-5-phosphate synthase	ABPAJMHB_01193 1-deoxy-D-xylulose-5-phosphate synthase	1359	1359
FKAPCPFO_00570 hypothetical protein	ABPAJMHB_00899 hypothetical protein	1476	1476
FKAPCPFO_02211 Multidrug resistance protein MdtL	ABPAJMHB_00694 Multidrug resistance protein MdtL	1260	1260
FKAPCPFO_01988 hypothetical protein	ABPAJMHB_01215 hypothetical protein	348	348
FKAPCPFO_02477 hypothetical protein	ABPAJMHB_02233 hypothetical protein	261	261
FKAPCPFO_02738 HTH-type transcriptional regulator GltC	ABPAJMHB_02740 HTH-type transcriptional regulator GltC	915	915
FKAPCPFO_01271 UTP--glucose-1-phosphate uridylyltransferase	ABPAJMHB_01378 UTP--glucose-1-phosphate uridylyltransferase	870	870
FKAPCPFO_00217 Serine--tRNA ligase	ABPAJMHB_00175 Serine--tRNA ligase	1272	1272
FKAPCPFO_00027 Protein translocase subunit SecF	ABPAJMHB_00366 Protein translocase subunit SecF	954	954
FKAPCPFO_00002 hypothetical protein	ABPAJMHB_00391 hypothetical protein	444	444
FKAPCPFO_03190 Acetoin:2,6-dichlorophenolindophenol oxidoreductase subunit alpha	ABPAJMHB_03168 Acetoin:2,6-dichlorophenolindophenol oxidoreductase subunit alpha	966	966
FKAPCPFO_00471 Precorrin-8X methylmutase	ABPAJMHB_02374 Precorrin-8X methylmutase	642	642
FKAPCPFO_02420 hypothetical protein	ABPAJMHB_03121 hypothetical protein	1488	1488
FKAPCPFO_02629 hypothetical protein	ABPAJMHB_02552 hypothetical protein	987	987
FKAPCPFO_02768 hypothetical protein	ABPAJMHB_02770 hypothetical protein	579	579
FKAPCPFO_01446 hypothetical protein	ABPAJMHB_01735 hypothetical protein	255	255
FKAPCPFO_01909 dTDP-glucose 4,6-dehydratase 2	ABPAJMHB_02075 dTDP-glucose 4,6-dehydratase 2	1077	1077
FKAPCPFO_02351 Pterin deaminase	ABPAJMHB_02582 Pterin deaminase	1254	1254
FKAPCPFO_02152 hypothetical protein	ABPAJMHB_00635 hypothetical protein	1065	1065
FKAPCPFO_00782 hypothetical protein	ABPAJMHB_00579 hypothetical protein	630	630
FKAPCPFO_01708 hypothetical protein	ABPAJMHB_02649 hypothetical protein	1242	1242
FKAPCPFO_01734 hypothetical protein	ABPAJMHB_02675 hypothetical protein	273	273
FKAPCPFO_00834 putative membrane protein	ABPAJMHB_00527 putative membrane protein	609	609
FKAPCPFO_03139 hypothetical protein	ABPAJMHB_03097 hypothetical protein	159	159
FKAPCPFO_00938 Intermembrane transport protein PqiA	ABPAJMHB_00423 Intermembrane transport protein PqiA	1497	1497
FKAPCPFO_02468 hypothetical protein	ABPAJMHB_02225 hypothetical protein	690	690
FKAPCPFO_02887 Toxin ParE4	ABPAJMHB_02833 Toxin ParE4	300	300
FKAPCPFO_01488 Colistin resistance protein EmrB	ABPAJMHB_01777 Colistin resistance protein EmrB	1533	1533
FKAPCPFO_02310 Nitrogen fixation protein VnfA	ABPAJMHB_02114 Nitrogen fixation protein VnfA	1563	1563
FKAPCPFO_00884 Polysialic acid transport ATP-binding protein KpsT	ABPAJMHB_00477 Polysialic acid transport ATP-binding protein KpsT	648	648
FKAPCPFO_01567 DNA-directed RNA polymerase subunit alpha	ABPAJMHB_01975 DNA-directed RNA polymerase subunit alpha	1020	1020
FKAPCPFO_02983 hypothetical protein	ABPAJMHB_01113 hypothetical protein	633	633
FKAPCPFO_02485 Elongation factor 4	ABPAJMHB_02241 Elongation factor 4	1806	1806
FKAPCPFO_02546 hypothetical protein	ABPAJMHB_02395 hypothetical protein	522	522
FKAPCPFO_01298 Multidrug resistance protein NorM	ABPAJMHB_01351 Multidrug resistance protein NorM	1362	1362
FKAPCPFO_03005 hypothetical protein	ABPAJMHB_01135 hypothetical protein	1116	1116
FKAPCPFO_02070 Na(+)/H(+) antiporter NhaA	ABPAJMHB_00732 Na(+)/H(+) antiporter NhaA	1212	1212
FKAPCPFO_03225 hypothetical protein	ABPAJMHB_03218 hypothetical protein	504	504
FKAPCPFO_00793 putative oxidoreductase YgfF	ABPAJMHB_00568 putative oxidoreductase YgfF	762	762
FKAPCPFO_00543 Endolytic peptidoglycan transglycosylase RlpA	ABPAJMHB_00872 Endolytic peptidoglycan transglycosylase RlpA	693	693
FKAPCPFO_02101 hypothetical protein	ABPAJMHB_00763 hypothetical protein	216	216
FKAPCPFO_02749 hypothetical protein	ABPAJMHB_02751 hypothetical protein	432	432
FKAPCPFO_01045 hypothetical protein	ABPAJMHB_01588 hypothetical protein	408	408
FKAPCPFO_01399 Low-affinity inorganic phosphate transporter 1	ABPAJMHB_01688 Low-affinity inorganic phosphate transporter 1	1356	1356
FKAPCPFO_01042 Cysteine desulfuration protein SufE	ABPAJMHB_01591 Cysteine desulfuration protein SufE	444	444
FKAPCPFO_02622 Ubiquinone hydroxylase UbiM	ABPAJMHB_02471 Ubiquinone hydroxylase UbiM	1182	1182
FKAPCPFO_01355 Outer membrane protein OprM	ABPAJMHB_01293 Outer membrane protein OprM	1422	1422
FKAPCPFO_01905 DNA protection during starvation protein 1	ABPAJMHB_02071 DNA protection during starvation protein 1	540	540
FKAPCPFO_00808 hypothetical protein	ABPAJMHB_00553 hypothetical protein	996	996
FKAPCPFO_01210 hypothetical protein	ABPAJMHB_01439 hypothetical protein	330	330
FKAPCPFO_00240 hypothetical protein	ABPAJMHB_00152 hypothetical protein	1029	1029
FKAPCPFO_03043 Transketolase	ABPAJMHB_02955 Transketolase	2118	2118
FKAPCPFO_01731 hypothetical protein	ABPAJMHB_02672 hypothetical protein	279	279
FKAPCPFO_01368 hypothetical protein	ABPAJMHB_01280 hypothetical protein	570	570
FKAPCPFO_01727 hypothetical protein	ABPAJMHB_02668 hypothetical protein	438	438
FKAPCPFO_01872 DNA gyrase subunit B	ABPAJMHB_02038 DNA gyrase subunit B	2469	2469
FKAPCPFO_02615 Phosphoribosyl-ATP pyrophosphatase	ABPAJMHB_02464 Phosphoribosyl-ATP pyrophosphatase	411	411
FKAPCPFO_01033 putative biofilm formation methyltransferase WspC	ABPAJMHB_01600 putative biofilm formation methyltransferase WspC	1377	1377
FKAPCPFO_02128 Succinate-semialdehyde dehydrogenase [NADP(+)] GabD	ABPAJMHB_00789 Succinate-semialdehyde dehydrogenase [NADP(+)] GabD	1470	1470
FKAPCPFO_00572 Polyprenol monophosphomannose synthase	ABPAJMHB_00901 Polyprenol monophosphomannose synthase	807	807
FKAPCPFO_00469 hypothetical protein	ABPAJMHB_02372 hypothetical protein	3375	3375
FKAPCPFO_02526 Peptidyl-tRNA hydrolase	ABPAJMHB_02282 Peptidyl-tRNA hydrolase	573	573
FKAPCPFO_03224 Protein FecR	ABPAJMHB_03217 Protein FecR	954	954
FKAPCPFO_00467 hypothetical protein	ABPAJMHB_02370 hypothetical protein	402	402
FKAPCPFO_01278 Aerobic cobaltochelatase subunit CobT	ABPAJMHB_01371 Aerobic cobaltochelatase subunit CobT	1896	1896
FKAPCPFO_03247 Gluconolactonase	ABPAJMHB_03235 Gluconolactonase	969	969
FKAPCPFO_02372 3-phenylpropionate-dihydrodiol/cinnamic acid-dihydrodiol dehydrogenase	ABPAJMHB_02603 3-phenylpropionate-dihydrodiol/cinnamic acid-dihydrodiol dehydrogenase	852	852
FKAPCPFO_00126 Cytochrome c oxidase subunit 1	ABPAJMHB_00267 Cytochrome c oxidase subunit 1	1365	1365
FKAPCPFO_02788 Thymidylate kinase	ABPAJMHB_01079 Thymidylate kinase	645	645
FKAPCPFO_02147 Aquaporin Z	ABPAJMHB_00808 Aquaporin Z	984	984
FKAPCPFO_00319 Cell shape-determining protein MreB	ABPAJMHB_00073 Cell shape-determining protein MreB	1047	1047
FKAPCPFO_02268 hypothetical protein	ABPAJMHB_02156 hypothetical protein	456	456
FKAPCPFO_01724 6-methylpretetramide 4-monooxygenase	ABPAJMHB_02665 6-methylpretetramide 4-monooxygenase	1497	1497
FKAPCPFO_00368 Ferredoxin--NADP reductase	ABPAJMHB_00024 Ferredoxin--NADP reductase	1236	1236
FKAPCPFO_00696 Hydroxysqualene dehydroxylase	ABPAJMHB_01025 Hydroxysqualene dehydroxylase	1317	1317
FKAPCPFO_03096 Tyrosine recombinase XerC	ABPAJMHB_03054 Tyrosine recombinase XerC	636	636
FKAPCPFO_00287 Diaminopimelate epimerase	ABPAJMHB_00105 Diaminopimelate epimerase	822	822
FKAPCPFO_00097 hypothetical protein	ABPAJMHB_00296 hypothetical protein	1377	1377
FKAPCPFO_00595 Quinone oxidoreductase 1	ABPAJMHB_00924 Quinone oxidoreductase 1	972	972
FKAPCPFO_00488 hypothetical protein	ABPAJMHB_00817 hypothetical protein	249	249
FKAPCPFO_00659 Undecaprenyl phosphate-alpha-4-amino-4-deoxy-L-arabinose arabinosyl transferase	ABPAJMHB_00988 Undecaprenyl phosphate-alpha-4-amino-4-deoxy-L-arabinose arabinosyl transferase	1668	1668
FKAPCPFO_02596 DNA gyrase subunit B	ABPAJMHB_02445 DNA gyrase subunit B	1968	1968
FKAPCPFO_02221 Protein FdrA	ABPAJMHB_00704 Protein FdrA	1542	1542
FKAPCPFO_00527 hypothetical protein	ABPAJMHB_00856 hypothetical protein	972	972
FKAPCPFO_02578 Thiol:disulfide interchange protein DsbD	ABPAJMHB_02427 Thiol:disulfide interchange protein DsbD	2109	2109
FKAPCPFO_02006 Anthranilate phosphoribosyltransferase	ABPAJMHB_01197 Anthranilate phosphoribosyltransferase	1338	1338
FKAPCPFO_01768 HTH-type transcriptional repressor NsrR	ABPAJMHB_02709 HTH-type transcriptional repressor NsrR	420	420
FKAPCPFO_01502 Oligopeptide transport system permease protein OppC	ABPAJMHB_01791 Oligopeptide transport system permease protein OppC	1002	1002
FKAPCPFO_02497 hypothetical protein	ABPAJMHB_02253 hypothetical protein	651	651
FKAPCPFO_00172 Ribonuclease 3	ABPAJMHB_00221 Ribonuclease 3	771	771
FKAPCPFO_02807 Octaprenyl diphosphate synthase	ABPAJMHB_01060 Octaprenyl diphosphate synthase	1077	1077
FKAPCPFO_01741 HTH-type transcriptional regulator RamB	ABPAJMHB_02682 HTH-type transcriptional regulator RamB	1638	1638
FKAPCPFO_01323 hypothetical protein	ABPAJMHB_01326 hypothetical protein	369	369
FKAPCPFO_01569 30S ribosomal protein S13	ABPAJMHB_01973 30S ribosomal protein S13	378	378
FKAPCPFO_02328 Outer membrane protein OprM	ABPAJMHB_02559 Outer membrane protein OprM	1506	1506
FKAPCPFO_00277 Protein RecA	ABPAJMHB_00115 Protein RecA	1047	1047
FKAPCPFO_01485 Succinate-semialdehyde dehydrogenase [NADP(+)] 1	ABPAJMHB_01774 Succinate-semialdehyde dehydrogenase [NADP(+)] 1	1392	1392
FKAPCPFO_01911 hypothetical protein	ABPAJMHB_02077 hypothetical protein	591	591
FKAPCPFO_03262 Tyrosine recombinase XerC	ABPAJMHB_03256 Tyrosine recombinase XerC	921	921
FKAPCPFO_02047 tRNA-Glu(ttc)	ABPAJMHB_01156 tRNA-Glu(ttc)	71	71
FKAPCPFO_02453 hypothetical protein	ABPAJMHB_02210 hypothetical protein	834	834
FKAPCPFO_01056 Ribosomal RNA large subunit methyltransferase M	ABPAJMHB_01577 Ribosomal RNA large subunit methyltransferase M	951	951
FKAPCPFO_02311 hypothetical protein	ABPAJMHB_02113 hypothetical protein	1686	1686
FKAPCPFO_02138 NAD-dependent malic enzyme	ABPAJMHB_00799 NAD-dependent malic enzyme	1701	1701
FKAPCPFO_00814 Phosphate regulon transcriptional regulatory protein PhoB	ABPAJMHB_00547 Phosphate regulon transcriptional regulatory protein PhoB	726	726
FKAPCPFO_02419 hypothetical protein	ABPAJMHB_03122 hypothetical protein	147	147
FKAPCPFO_01901 hypothetical protein	ABPAJMHB_02067 hypothetical protein	831	831
FKAPCPFO_01930 hypothetical protein	ABPAJMHB_02096 hypothetical protein	912	912
FKAPCPFO_01525 hypothetical protein	ABPAJMHB_01814 hypothetical protein	153	153
FKAPCPFO_02349 hypothetical protein	ABPAJMHB_02580 hypothetical protein	1032	1032
FKAPCPFO_00771 hypothetical protein	ABPAJMHB_00590 hypothetical protein	162	162
FKAPCPFO_01547 5-keto-4-deoxy-D-glucarate aldolase	ABPAJMHB_01836 5-keto-4-deoxy-D-glucarate aldolase	813	813
FKAPCPFO_01510 hypothetical protein	ABPAJMHB_01799 hypothetical protein	108	108
FKAPCPFO_03276 hypothetical protein	ABPAJMHB_03268 hypothetical protein	984	984
FKAPCPFO_01650 ATP-dependent Clp protease ATP-binding subunit ClpA	ABPAJMHB_01892 ATP-dependent Clp protease ATP-binding subunit ClpA	2331	2331
FKAPCPFO_00860 hypothetical protein	ABPAJMHB_00501 hypothetical protein	180	180
FKAPCPFO_03099 H(+)/Cl(-) exchange transporter ClcA	ABPAJMHB_03057 H(+)/Cl(-) exchange transporter ClcA	1329	1329
FKAPCPFO_00654 ATP synthase subunit a	ABPAJMHB_00983 ATP synthase subunit a	750	750
FKAPCPFO_01081 30S ribosomal protein S21	ABPAJMHB_01552 30S ribosomal protein S21	204	204
FKAPCPFO_02456 hypothetical protein	ABPAJMHB_02213 hypothetical protein	1161	1161
FKAPCPFO_01633 hypothetical protein	ABPAJMHB_01909 hypothetical protein	2697	2697
FKAPCPFO_00915 UDP-glucose 6-dehydrogenase	ABPAJMHB_00446 UDP-glucose 6-dehydrogenase	1326	1326
FKAPCPFO_01854 hypothetical protein	ABPAJMHB_02020 hypothetical protein	2346	2346
FKAPCPFO_03199 Protein ImuB	ABPAJMHB_03199 Protein ImuB	1398	1398
FKAPCPFO_00544 3-dehydroquinate dehydratase	ABPAJMHB_00873 3-dehydroquinate dehydratase	456	456
FKAPCPFO_02632 Adaptive-response sensory-kinase SasA	ABPAJMHB_02549 Adaptive-response sensory-kinase SasA	1617	1617
FKAPCPFO_01673 L-asparaginase	ABPAJMHB_01869 L-asparaginase	1005	1005
FKAPCPFO_02425 hypothetical protein	ABPAJMHB_03116 hypothetical protein	651	651
FKAPCPFO_03259 hypothetical protein	ABPAJMHB_03249 hypothetical protein	489	489
FKAPCPFO_01463 Glycogen synthase 1	ABPAJMHB_01752 Glycogen synthase 1	1626	1626
FKAPCPFO_01604 Cobalt-zinc-cadmium resistance protein CzcA	ABPAJMHB_01938 Cobalt-zinc-cadmium resistance protein CzcA	3189	3189
FKAPCPFO_02038 hypothetical protein	ABPAJMHB_01165 hypothetical protein	189	189
FKAPCPFO_00734 hypothetical protein	ABPAJMHB_00627 hypothetical protein	252	252
FKAPCPFO_01999 2-dehydro-3-deoxyphosphooctonate aldolase	ABPAJMHB_01204 2-dehydro-3-deoxyphosphooctonate aldolase	849	849
FKAPCPFO_01630 hypothetical protein	ABPAJMHB_01912 hypothetical protein	180	180
FKAPCPFO_00949 ATP synthase subunit beta	ABPAJMHB_00412 ATP synthase subunit beta	1476	1476
FKAPCPFO_02087 Diacetyl reductase [(S)-acetoin forming]	ABPAJMHB_00749 Diacetyl reductase [(S)-acetoin forming]	780	780
FKAPCPFO_00961 N-acetylmuramate alpha-1-phosphate uridylyltransferase	ABPAJMHB_00400 N-acetylmuramate alpha-1-phosphate uridylyltransferase	762	762
FKAPCPFO_02386 hypothetical protein	ABPAJMHB_02617 hypothetical protein	1110	1110
FKAPCPFO_01439 hypothetical protein	ABPAJMHB_01728 hypothetical protein	1137	1137
FKAPCPFO_01258 hypothetical protein	ABPAJMHB_01391 hypothetical protein	1155	1155
FKAPCPFO_00765 Tyrosine recombinase XerC	ABPAJMHB_00596 Tyrosine recombinase XerC	1170	1170
FKAPCPFO_03215 Antitoxin PrlF	ABPAJMHB_03208 Antitoxin PrlF	333	333
FKAPCPFO_02631 hypothetical protein	ABPAJMHB_02550 hypothetical protein	477	477
FKAPCPFO_00631 hypothetical protein	ABPAJMHB_00960 hypothetical protein	642	642
FKAPCPFO_01500 Oligopeptide transport ATP-binding protein OppD	ABPAJMHB_01789 Oligopeptide transport ATP-binding protein OppD	1035	1035
FKAPCPFO_00177 hypothetical protein	ABPAJMHB_00216 hypothetical protein	537	537
FKAPCPFO_00344 Ferredoxin-6	ABPAJMHB_00048 Ferredoxin-6	315	315
FKAPCPFO_03083 hypothetical protein	ABPAJMHB_03039 hypothetical protein	1080	1080
FKAPCPFO_01678 Alpha-keto-acid decarboxylase	ABPAJMHB_01864 Alpha-keto-acid decarboxylase	1677	1677
FKAPCPFO_00178 hypothetical protein	ABPAJMHB_00215 hypothetical protein	609	609
FKAPCPFO_02362 Putative nucleoside permease NupX	ABPAJMHB_02593 Putative nucleoside permease NupX	1236	1236
FKAPCPFO_00926 hypothetical protein	ABPAJMHB_00435 hypothetical protein	1704	1704
FKAPCPFO_03249 tRNA-Ile(gat)	ABPAJMHB_03245 tRNA-Ile(gat)	77	77
FKAPCPFO_00074 hypothetical protein	ABPAJMHB_00319 hypothetical protein	417	417
FKAPCPFO_02301 Aliphatic sulfonates import ATP-binding protein SsuB	ABPAJMHB_02123 Aliphatic sulfonates import ATP-binding protein SsuB	777	777
FKAPCPFO_02036 Alcohol dehydrogenase	ABPAJMHB_01167 Alcohol dehydrogenase	1035	1035
FKAPCPFO_00363 Thermostable beta-glucosidase B	ABPAJMHB_00029 Thermostable beta-glucosidase B	2037	2037
FKAPCPFO_00964 Thioredoxin 1	ABPAJMHB_00397 Thioredoxin 1	330	330
FKAPCPFO_01422 (6-4) photolyase	ABPAJMHB_01711 (6-4) photolyase	1509	1509
FKAPCPFO_02810 hypothetical protein	ABPAJMHB_01057 hypothetical protein	255	255
FKAPCPFO_03278 hypothetical protein	ABPAJMHB_03269 hypothetical protein	258	258
FKAPCPFO_01653 Polyphosphate:ADP phosphotransferase	ABPAJMHB_01889 Polyphosphate:ADP phosphotransferase	930	930
FKAPCPFO_00242 tRNA-Glu(ctc)	ABPAJMHB_00150 tRNA-Glu(ctc)	76	76
FKAPCPFO_00157 hypothetical protein	ABPAJMHB_00236 hypothetical protein	228	228
FKAPCPFO_02677 Peptidoglycan-associated lipoprotein	ABPAJMHB_02504 Peptidoglycan-associated lipoprotein	471	471
FKAPCPFO_00741 Toxin FitB	ABPAJMHB_00620 Toxin FitB	429	429
FKAPCPFO_03004 hypothetical protein	ABPAJMHB_01134 hypothetical protein	501	501
FKAPCPFO_02729 1-deoxyxylulose-5-phosphate synthase YajO	ABPAJMHB_02731 1-deoxyxylulose-5-phosphate synthase YajO	999	999
FKAPCPFO_01735 hypothetical protein	ABPAJMHB_02676 hypothetical protein	234	234
FKAPCPFO_00341 D-inositol-3-phosphate glycosyltransferase	ABPAJMHB_00051 D-inositol-3-phosphate glycosyltransferase	1098	1098
FKAPCPFO_03124 hypothetical protein	ABPAJMHB_03082 hypothetical protein	654	654
FKAPCPFO_02713 hypothetical protein	ABPAJMHB_02715 hypothetical protein	1785	1785
FKAPCPFO_01067 Phosphate import ATP-binding protein PstB	ABPAJMHB_01566 Phosphate import ATP-binding protein PstB	780	780
FKAPCPFO_01564 Putative aliphatic sulfonates transport permease protein SsuC	ABPAJMHB_01978 Putative aliphatic sulfonates transport permease protein SsuC	765	765
FKAPCPFO_01209 Sulfite reductase [ferredoxin]	ABPAJMHB_01440 Sulfite reductase [ferredoxin]	1689	1689
FKAPCPFO_00491 hypothetical protein	ABPAJMHB_00820 hypothetical protein	645	645
FKAPCPFO_00523 hypothetical protein	ABPAJMHB_00852 hypothetical protein	1419	1419
FKAPCPFO_02912 hypothetical protein	ABPAJMHB_02935 hypothetical protein	999	999
FKAPCPFO_00183 Superoxide dismutase [Fe]	ABPAJMHB_00210 Superoxide dismutase [Fe]	609	609
FKAPCPFO_00373 Alginate biosynthesis protein AlgA	ABPAJMHB_00019 Alginate biosynthesis protein AlgA	1458	1458
FKAPCPFO_00967 hypothetical protein	ABPAJMHB_00394 hypothetical protein	1179	1179
FKAPCPFO_01535 hypothetical protein	ABPAJMHB_01824 hypothetical protein	672	672
FKAPCPFO_00472 Precorrin-2 C(20)-methyltransferase	ABPAJMHB_02375 Precorrin-2 C(20)-methyltransferase	738	738
FKAPCPFO_01967 50S ribosomal protein L27	ABPAJMHB_01236 50S ribosomal protein L27	270	270
FKAPCPFO_00666 Multidrug resistance protein MdtC	ABPAJMHB_00995 Multidrug resistance protein MdtC	3294	3294
FKAPCPFO_01951 putative peptidoglycan glycosyltransferase FtsW	ABPAJMHB_01252 putative peptidoglycan glycosyltransferase FtsW	1167	1167
FKAPCPFO_01249 8-amino-7-oxononanoate synthase	ABPAJMHB_01400 8-amino-7-oxononanoate synthase	1185	1185
FKAPCPFO_00204 hypothetical protein	ABPAJMHB_00188 hypothetical protein	729	729
FKAPCPFO_00150 Succinyl-diaminopimelate desuccinylase	ABPAJMHB_00243 Succinyl-diaminopimelate desuccinylase	1173	1173
FKAPCPFO_02129 HTH-type transcriptional regulator CynR	ABPAJMHB_00790 HTH-type transcriptional regulator CynR	903	903
FKAPCPFO_02093 Beta-alanine--pyruvate aminotransferase	ABPAJMHB_00755 Beta-alanine--pyruvate aminotransferase	1350	1350
FKAPCPFO_00662 hypothetical protein	ABPAJMHB_00991 hypothetical protein	273	273
FKAPCPFO_01600 50S ribosomal protein L1	ABPAJMHB_01942 50S ribosomal protein L1	696	696
FKAPCPFO_01833 3-oxoacyl-[acyl-carrier-protein] synthase 2	ABPAJMHB_01999 3-oxoacyl-[acyl-carrier-protein] synthase 2	1284	1284
FKAPCPFO_00539 Heme exporter protein B	ABPAJMHB_00868 Heme exporter protein B	681	681
FKAPCPFO_03228 hypothetical protein	ABPAJMHB_03221 hypothetical protein	831	831
FKAPCPFO_01704 hypothetical protein	ABPAJMHB_02645 hypothetical protein	1080	1080
FKAPCPFO_02924 hypothetical protein	ABPAJMHB_02923 hypothetical protein	408	408
FKAPCPFO_01603 Multidrug resistance protein MdtA	ABPAJMHB_01939 Multidrug resistance protein MdtA	1287	1287
FKAPCPFO_00996 DNA primase	ABPAJMHB_01637 DNA primase	1800	1800
FKAPCPFO_02355 Creatinine amidohydrolase	ABPAJMHB_02586 Creatinine amidohydrolase	822	822
FKAPCPFO_01133 NADH-quinone oxidoreductase subunit N	ABPAJMHB_01500 NADH-quinone oxidoreductase subunit N	1425	1425
FKAPCPFO_03033 Putative thiamine pyrophosphate-containing protein YdaP	ABPAJMHB_02965 Putative thiamine pyrophosphate-containing protein YdaP	1788	1788
FKAPCPFO_02326 hypothetical protein	ABPAJMHB_02098 hypothetical protein	453	453
FKAPCPFO_01102 FeS cluster assembly protein SufB	ABPAJMHB_01531 FeS cluster assembly protein SufB	1491	1491
FKAPCPFO_01738 Multidrug resistance protein MdtE	ABPAJMHB_02679 Multidrug resistance protein MdtE	1176	1176
FKAPCPFO_00545 Biotin carboxyl carrier protein of acetyl-CoA carboxylase	ABPAJMHB_00874 Biotin carboxyl carrier protein of acetyl-CoA carboxylase	465	465
FKAPCPFO_02307 Cobalt-zinc-cadmium resistance protein CzcA	ABPAJMHB_02117 Cobalt-zinc-cadmium resistance protein CzcA	3075	3075
FKAPCPFO_03179 Copper-exporting P-type ATPase	ABPAJMHB_03157 Copper-exporting P-type ATPase	2373	2373
FKAPCPFO_02452 hypothetical protein	ABPAJMHB_02209 hypothetical protein	1314	1314
FKAPCPFO_00362 Endo-type membrane-bound lytic murein transglycosylase A	ABPAJMHB_00030 Endo-type membrane-bound lytic murein transglycosylase A	1092	1092
FKAPCPFO_00729 hypothetical protein	ABPAJMHB_00632 hypothetical protein	138	138
FKAPCPFO_01608 hypothetical protein	ABPAJMHB_01934 hypothetical protein	1341	1341
FKAPCPFO_02321 hypothetical protein	ABPAJMHB_02103 hypothetical protein	2133	2133
FKAPCPFO_00513 hypothetical protein	ABPAJMHB_00842 hypothetical protein	1374	1374
FKAPCPFO_01404 Phosphate-specific transport system accessory protein PhoU	ABPAJMHB_01693 Phosphate-specific transport system accessory protein PhoU	696	696
FKAPCPFO_01149 hypothetical protein	ABPAJMHB_01484 hypothetical protein	255	255
FKAPCPFO_01444 hypothetical protein	ABPAJMHB_01733 hypothetical protein	786	786
FKAPCPFO_00034 hypothetical protein	ABPAJMHB_00359 hypothetical protein	201	201
FKAPCPFO_02454 hypothetical protein	ABPAJMHB_02211 hypothetical protein	1077	1077
FKAPCPFO_02473 hypothetical protein	ABPAJMHB_02230 hypothetical protein	282	282
FKAPCPFO_01054 hypothetical protein	ABPAJMHB_01579 hypothetical protein	567	567
FKAPCPFO_00153 putative GTP-binding protein EngB	ABPAJMHB_00240 putative GTP-binding protein EngB	666	666
FKAPCPFO_01686 Inner membrane transport protein YdhP	ABPAJMHB_01856 Inner membrane transport protein YdhP	1212	1212
FKAPCPFO_01646 Glutathione hydrolase proenzyme	ABPAJMHB_01896 Glutathione hydrolase proenzyme	1776	1776
FKAPCPFO_00426 hypothetical protein	ABPAJMHB_02329 hypothetical protein	531	531
FKAPCPFO_03091 hypothetical protein	ABPAJMHB_03031 hypothetical protein	444	444
FKAPCPFO_02583 Succinylornithine transaminase/acetylornithine aminotransferase	ABPAJMHB_02432 Succinylornithine transaminase/acetylornithine aminotransferase	1206	1206
FKAPCPFO_00686 putative adenylyltransferase/sulfurtransferase MoeZ	ABPAJMHB_01015 putative adenylyltransferase/sulfurtransferase MoeZ	825	825
FKAPCPFO_01080 Peptide deformylase	ABPAJMHB_01553 Peptide deformylase	531	531
FKAPCPFO_01283 Transcription-repair-coupling factor	ABPAJMHB_01366 Transcription-repair-coupling factor	3483	3483
FKAPCPFO_01503 Sulfoquinovose isomerase	ABPAJMHB_01792 Sulfoquinovose isomerase	726	726
FKAPCPFO_01809 Porin B	ABPAJMHB_02850 Porin B	1374	1374
FKAPCPFO_01836 Malonyl CoA-acyl carrier protein transacylase	ABPAJMHB_02002 Malonyl CoA-acyl carrier protein transacylase	987	987
FKAPCPFO_03209 hypothetical protein	ABPAJMHB_03202 hypothetical protein	672	672
FKAPCPFO_01873 DNA replication and repair protein RecF	ABPAJMHB_02039 DNA replication and repair protein RecF	1125	1125
FKAPCPFO_00901 Zinc transport protein ZntB	ABPAJMHB_00460 Zinc transport protein ZntB	1056	1056
FKAPCPFO_00840 hypothetical protein	ABPAJMHB_00521 hypothetical protein	396	396
FKAPCPFO_01607 Transcriptional activator protein CopR	ABPAJMHB_01935 Transcriptional activator protein CopR	738	738
FKAPCPFO_00324 hypothetical protein	ABPAJMHB_00068 hypothetical protein	1500	1500
FKAPCPFO_02560 ATP phosphoribosyltransferase	ABPAJMHB_02409 ATP phosphoribosyltransferase	759	759
FKAPCPFO_01908 Glucose-1-phosphate thymidylyltransferase 1	ABPAJMHB_02074 Glucose-1-phosphate thymidylyltransferase 1	921	921
FKAPCPFO_02245 hypothetical protein	ABPAJMHB_02179 hypothetical protein	507	507
FKAPCPFO_01386 Aldehyde dehydrogenase	ABPAJMHB_01675 Aldehyde dehydrogenase	1512	1512
FKAPCPFO_00128 Glutathione synthetase	ABPAJMHB_00265 Glutathione synthetase	1011	1011
FKAPCPFO_00113 Glutathione peroxidase BsaA	ABPAJMHB_00280 Glutathione peroxidase BsaA	486	486
FKAPCPFO_02366 HTH-type transcriptional regulator BetI	ABPAJMHB_02597 HTH-type transcriptional regulator BetI	813	813
FKAPCPFO_02062 HTH-type transcriptional repressor RspR	ABPAJMHB_00724 HTH-type transcriptional repressor RspR	687	687
FKAPCPFO_02670 Holliday junction ATP-dependent DNA helicase RuvA	ABPAJMHB_02511 Holliday junction ATP-dependent DNA helicase RuvA	621	621
FKAPCPFO_00591 Ribosomal RNA small subunit methyltransferase G	ABPAJMHB_00920 Ribosomal RNA small subunit methyltransferase G	600	600
FKAPCPFO_02784 hypothetical protein	ABPAJMHB_01083 hypothetical protein	1095	1095
FKAPCPFO_00596 Transcription termination factor Rho	ABPAJMHB_00925 Transcription termination factor Rho	1311	1311
FKAPCPFO_00878 hypothetical protein	ABPAJMHB_00483 hypothetical protein	768	768
FKAPCPFO_01461 L-glyceraldehyde 3-phosphate reductase	ABPAJMHB_01750 L-glyceraldehyde 3-phosphate reductase	1026	1026
FKAPCPFO_02718 Bicyclomycin resistance protein	ABPAJMHB_02720 Bicyclomycin resistance protein	1209	1209
FKAPCPFO_01046 hypothetical protein	ABPAJMHB_01587 hypothetical protein	561	561
FKAPCPFO_02330 Sensor histidine kinase DesK	ABPAJMHB_02561 Sensor histidine kinase DesK	1134	1134
FKAPCPFO_01792 hypothetical protein	ABPAJMHB_02868 hypothetical protein	267	267
FKAPCPFO_00508 hypothetical protein	ABPAJMHB_00837 hypothetical protein	699	699
FKAPCPFO_01402 Phosphate transport system permease protein PstA	ABPAJMHB_01691 Phosphate transport system permease protein PstA	897	897
FKAPCPFO_01890 Dihydroorotate dehydrogenase B (NAD(+)), catalytic subunit	ABPAJMHB_02056 Dihydroorotate dehydrogenase B (NAD(+)), catalytic subunit	924	924
FKAPCPFO_01848 C4-dicarboxylic acid transporter DauA	ABPAJMHB_02014 C4-dicarboxylic acid transporter DauA	1461	1461
FKAPCPFO_02855 hypothetical protein	ABPAJMHB_02801 hypothetical protein	219	219
FKAPCPFO_02965 hypothetical protein	ABPAJMHB_01095 hypothetical protein	147	147
FKAPCPFO_03100 H(+)/Cl(-) exchange transporter ClcA	ABPAJMHB_03058 H(+)/Cl(-) exchange transporter ClcA	1320	1320
FKAPCPFO_00824 p-hydroxybenzoic acid efflux pump subunit AaeB	ABPAJMHB_00537 p-hydroxybenzoic acid efflux pump subunit AaeB	2172	2172
FKAPCPFO_02273 hypothetical protein	ABPAJMHB_02151 hypothetical protein	756	756
FKAPCPFO_02283 Putative aminoacrylate peracid reductase RutC	ABPAJMHB_02141 Putative aminoacrylate peracid reductase RutC	402	402
FKAPCPFO_01679 Bacteriochlorophyllide d C-12(1)-methyltransferase	ABPAJMHB_01863 Bacteriochlorophyllide d C-12(1)-methyltransferase	1341	1341
FKAPCPFO_02215 Cytochrome p450 CYP199A2	ABPAJMHB_00698 Cytochrome p450 CYP199A2	1200	1200
FKAPCPFO_00509 putative malonic semialdehyde reductase RutE	ABPAJMHB_00838 putative malonic semialdehyde reductase RutE	585	585
FKAPCPFO_01598 50S ribosomal protein L7/L12	ABPAJMHB_01944 50S ribosomal protein L7/L12	378	378
FKAPCPFO_03072 putative RNA polymerase sigma factor FecI	ABPAJMHB_03050 putative RNA polymerase sigma factor FecI	513	513
FKAPCPFO_01248 Putative aminoacrylate hydrolase RutD	ABPAJMHB_01401 Putative aminoacrylate hydrolase RutD	663	663
FKAPCPFO_00165 Metalloprotease MmpA	ABPAJMHB_00228 Metalloprotease MmpA	1110	1110
FKAPCPFO_00777 Aldo-keto reductase YhdN	ABPAJMHB_00584 Aldo-keto reductase YhdN	999	999
FKAPCPFO_00931 hypothetical protein	ABPAJMHB_00430 hypothetical protein	618	618
FKAPCPFO_02859 hypothetical protein	ABPAJMHB_02805 hypothetical protein	477	477
FKAPCPFO_00214 Glutathione amide reductase	ABPAJMHB_00178 Glutathione amide reductase	1446	1446
FKAPCPFO_03237 Protein/nucleic acid deglycase HchA	ABPAJMHB_03229 Protein/nucleic acid deglycase HchA	693	693
FKAPCPFO_00337 H(+)/Cl(-) exchange transporter ClcA	ABPAJMHB_00055 H(+)/Cl(-) exchange transporter ClcA	1356	1356
FKAPCPFO_02918 hypothetical protein	ABPAJMHB_02929 hypothetical protein	336	336
FKAPCPFO_00731 hypothetical protein	ABPAJMHB_00630 hypothetical protein	264	264
FKAPCPFO_01385 hypothetical protein	ABPAJMHB_01674 hypothetical protein	156	156
FKAPCPFO_01289 4-hydroxy-tetrahydrodipicolinate synthase	ABPAJMHB_01360 4-hydroxy-tetrahydrodipicolinate synthase	879	879
FKAPCPFO_01761 Sulfur carrier protein FdhD	ABPAJMHB_02702 Sulfur carrier protein FdhD	807	807
FKAPCPFO_01798 hypothetical protein	ABPAJMHB_02862 hypothetical protein	663	663
FKAPCPFO_00041 Release factor glutamine methyltransferase	ABPAJMHB_00352 Release factor glutamine methyltransferase	903	903
FKAPCPFO_02391 General stress protein 39	ABPAJMHB_02622 General stress protein 39	855	855
FKAPCPFO_00084 RNA 2',3'-cyclic phosphodiesterase	ABPAJMHB_00309 RNA 2',3'-cyclic phosphodiesterase	549	549
FKAPCPFO_00925 Nitrogen regulatory protein P-II 2	ABPAJMHB_00436 Nitrogen regulatory protein P-II 2	339	339
FKAPCPFO_01477 Putative acyl-CoA dehydrogenase YdbM	ABPAJMHB_01766 Putative acyl-CoA dehydrogenase YdbM	1152	1152
FKAPCPFO_00612 hypothetical protein	ABPAJMHB_00941 hypothetical protein	942	942
FKAPCPFO_00529 Translation initiation factor IF-2	ABPAJMHB_00858 Translation initiation factor IF-2	2697	2697
FKAPCPFO_01869 Glutamine--fructose-6-phosphate aminotransferase [isomerizing]	ABPAJMHB_02035 Glutamine--fructose-6-phosphate aminotransferase [isomerizing]	1824	1824
FKAPCPFO_00524 Polyribonucleotide nucleotidyltransferase	ABPAJMHB_00853 Polyribonucleotide nucleotidyltransferase	2136	2136
FKAPCPFO_02476 hypothetical protein	ABPAJMHB_02232 hypothetical protein	672	672
FKAPCPFO_01265 Glutaredoxin 3	ABPAJMHB_01384 Glutaredoxin 3	261	261
FKAPCPFO_03019 hypothetical protein	ABPAJMHB_01149 hypothetical protein	630	630
FKAPCPFO_00162 UDP-3-O-acylglucosamine N-acyltransferase	ABPAJMHB_00231 UDP-3-O-acylglucosamine N-acyltransferase	1086	1086
FKAPCPFO_03129 5-oxoprolinase subunit C	ABPAJMHB_03087 5-oxoprolinase subunit C	1011	1011
FKAPCPFO_01825 hypothetical protein	ABPAJMHB_01991 hypothetical protein	1233	1233
FKAPCPFO_01623 Heme exporter protein C	ABPAJMHB_01919 Heme exporter protein C	804	804
FKAPCPFO_00534 ATP-dependent Clp protease ATP-binding subunit ClpX	ABPAJMHB_00863 ATP-dependent Clp protease ATP-binding subunit ClpX	1275	1275
FKAPCPFO_00161 3-hydroxyacyl-[acyl-carrier-protein] dehydratase FabZ	ABPAJMHB_00232 3-hydroxyacyl-[acyl-carrier-protein] dehydratase FabZ	495	495
FKAPCPFO_02132 PKHD-type hydroxylase	ABPAJMHB_00793 PKHD-type hydroxylase	690	690
FKAPCPFO_02380 Multidrug resistance protein MdtA	ABPAJMHB_02611 Multidrug resistance protein MdtA	1188	1188
FKAPCPFO_03003 hypothetical protein	ABPAJMHB_01133 hypothetical protein	273	273
FKAPCPFO_00307 tRNA-Lys(ttt)	ABPAJMHB_00085 tRNA-Lys(ttt)	76	76
FKAPCPFO_03273 hypothetical protein	ABPAJMHB_03262 hypothetical protein	492	492
FKAPCPFO_00086 Alcohol dehydrogenase (quinone), cytochrome c subunit	ABPAJMHB_00307 Alcohol dehydrogenase (quinone), cytochrome c subunit	1422	1422
FKAPCPFO_02993 hypothetical protein	ABPAJMHB_01123 hypothetical protein	345	345
FKAPCPFO_02748 hypothetical protein	ABPAJMHB_02750 hypothetical protein	1005	1005
FKAPCPFO_02909 hypothetical protein	ABPAJMHB_02938 hypothetical protein	300	300
FKAPCPFO_01794 Iron-sulfur cluster carrier protein	ABPAJMHB_02866 Iron-sulfur cluster carrier protein	720	720
FKAPCPFO_00787 Manganese transport system membrane protein MntB	ABPAJMHB_00574 Manganese transport system membrane protein MntB	852	852
FKAPCPFO_00315 Peptidoglycan glycosyltransferase MrdB	ABPAJMHB_00077 Peptidoglycan glycosyltransferase MrdB	1155	1155
FKAPCPFO_00412 Co-chaperone protein DjlA	ABPAJMHB_02315 Co-chaperone protein DjlA	816	816
FKAPCPFO_03274 hypothetical protein	ABPAJMHB_03266 hypothetical protein	552	552
FKAPCPFO_01628 Cytochrome c-type biogenesis protein CcmH	ABPAJMHB_01914 Cytochrome c-type biogenesis protein CcmH	480	480
FKAPCPFO_02484 tRNA-Ser(gga)	ABPAJMHB_02240 tRNA-Ser(gga)	91	91
FKAPCPFO_02871 putative RNA polymerase sigma factor FecI	ABPAJMHB_02817 putative RNA polymerase sigma factor FecI	507	507
FKAPCPFO_00898 hypothetical protein	ABPAJMHB_00463 hypothetical protein	402	402
FKAPCPFO_01971 p-hydroxybenzoic acid efflux pump subunit AaeB	ABPAJMHB_01232 p-hydroxybenzoic acid efflux pump subunit AaeB	2208	2208
FKAPCPFO_03244 2-dehydro-3-deoxy-6-phosphogalactonate aldolase	ABPAJMHB_03238 2-dehydro-3-deoxy-6-phosphogalactonate aldolase	618	618
FKAPCPFO_02587 Methylthioribulose-1-phosphate dehydratase	ABPAJMHB_02436 Methylthioribulose-1-phosphate dehydratase	624	624
FKAPCPFO_02318 hypothetical protein	ABPAJMHB_02106 hypothetical protein	543	543
FKAPCPFO_01829 hypothetical protein	ABPAJMHB_01995 hypothetical protein	501	501
FKAPCPFO_01636 Cellulose synthase 1	ABPAJMHB_01906 Cellulose synthase 1	4488	4488
FKAPCPFO_01568 30S ribosomal protein S11	ABPAJMHB_01974 30S ribosomal protein S11	393	393
FKAPCPFO_02072 NADH-quinone oxidoreductase subunit N	ABPAJMHB_00734 NADH-quinone oxidoreductase subunit N	1476	1476
FKAPCPFO_01089 hypothetical protein	ABPAJMHB_01544 hypothetical protein	783	783
FKAPCPFO_01426 hypothetical protein	ABPAJMHB_01715 hypothetical protein	582	582
FKAPCPFO_00378 HTH-type quorum sensing-dependent transcriptional regulator RpaR	ABPAJMHB_00014 HTH-type quorum sensing-dependent transcriptional regulator RpaR	720	720
FKAPCPFO_02381 Cobalt-zinc-cadmium resistance protein CzcA	ABPAJMHB_02612 Cobalt-zinc-cadmium resistance protein CzcA	3192	3192
FKAPCPFO_02684 Cell cycle response regulator CtrA	ABPAJMHB_02497 Cell cycle response regulator CtrA	729	729
FKAPCPFO_00124 hypothetical protein	ABPAJMHB_00269 hypothetical protein	147	147
FKAPCPFO_01434 hypothetical protein	ABPAJMHB_01723 hypothetical protein	360	360
FKAPCPFO_00399 Histidinol-phosphate aminotransferase	ABPAJMHB_02302 Histidinol-phosphate aminotransferase	1071	1071
FKAPCPFO_03195 D-xylose transporter	ABPAJMHB_03173 D-xylose transporter	1368	1368
FKAPCPFO_01956 Peptidoglycan D,D-transpeptidase FtsI	ABPAJMHB_01247 Peptidoglycan D,D-transpeptidase FtsI	2010	2010
FKAPCPFO_01107 hypothetical protein	ABPAJMHB_01526 hypothetical protein	462	462
FKAPCPFO_01495 hypothetical protein	ABPAJMHB_01784 hypothetical protein	189	189
FKAPCPFO_01624 hypothetical protein	ABPAJMHB_01918 hypothetical protein	147	147
FKAPCPFO_00864 hypothetical protein	ABPAJMHB_00497 hypothetical protein	255	255
FKAPCPFO_01352 IS5 family transposase ISPak1	ABPAJMHB_01296 IS5 family transposase ISPak1	390	390
FKAPCPFO_00088 hypothetical protein	ABPAJMHB_00305 hypothetical protein	630	630
FKAPCPFO_03166 hypothetical protein	ABPAJMHB_03143 hypothetical protein	1203	1203
FKAPCPFO_01165 tRNA-Pro(tgg)	ABPAJMHB_03184 tRNA-Pro(tgg)	77	77
FKAPCPFO_02841 hypothetical protein	ABPAJMHB_02787 hypothetical protein	780	780
FKAPCPFO_00536 HTH-type transcriptional regulator DmlR	ABPAJMHB_00865 HTH-type transcriptional regulator DmlR	897	897
FKAPCPFO_00625 Coenzyme PQQ synthesis protein A	ABPAJMHB_00954 Coenzyme PQQ synthesis protein A	93	93
FKAPCPFO_00704 hypothetical protein	ABPAJMHB_03004 hypothetical protein	1716	1716
FKAPCPFO_01962 Glucose-6-phosphate 1-dehydrogenase	ABPAJMHB_01241 Glucose-6-phosphate 1-dehydrogenase	1482	1482
FKAPCPFO_00169 Ribosome-recycling factor	ABPAJMHB_00224 Ribosome-recycling factor	567	567
FKAPCPFO_01916 N-acetylglucosaminyldiphosphoundecaprenol N-acetyl-beta-D-mannosaminyltransferase	ABPAJMHB_02082 N-acetylglucosaminyldiphosphoundecaprenol N-acetyl-beta-D-mannosaminyltransferase	816	816
FKAPCPFO_00987 hypothetical protein	ABPAJMHB_01646 hypothetical protein	1284	1284
FKAPCPFO_02536 hypothetical protein	ABPAJMHB_02292 hypothetical protein	381	381
FKAPCPFO_01961 hypothetical protein	ABPAJMHB_01242 hypothetical protein	456	456
FKAPCPFO_00340 P-loop guanosine triphosphatase YjiA	ABPAJMHB_00052 P-loop guanosine triphosphatase YjiA	1002	1002
FKAPCPFO_00510 Fe/S biogenesis protein NfuA	ABPAJMHB_00839 Fe/S biogenesis protein NfuA	564	564
FKAPCPFO_01846 7-cyano-7-deazaguanine synthase	ABPAJMHB_02012 7-cyano-7-deazaguanine synthase	738	738
FKAPCPFO_01413 IS5 family transposase ISAli12B	ABPAJMHB_01702 IS5 family transposase ISAli12B	288	288
FKAPCPFO_00140 hypothetical protein	ABPAJMHB_00253 hypothetical protein	741	741
FKAPCPFO_02057 hypothetical protein	ABPAJMHB_00719 hypothetical protein	1089	1089
FKAPCPFO_00994 Carbamoyl-phosphate synthase small chain	ABPAJMHB_01639 Carbamoyl-phosphate synthase small chain	1398	1398
FKAPCPFO_00518 Penicillin-binding protein 1A	ABPAJMHB_00847 Penicillin-binding protein 1A	2565	2565
FKAPCPFO_03025 FMN reductase (NADH) RutF	ABPAJMHB_02973 FMN reductase (NADH) RutF	558	558
FKAPCPFO_00922 hypothetical protein	ABPAJMHB_00439 hypothetical protein	2340	2340
FKAPCPFO_01059 hypothetical protein	ABPAJMHB_01574 hypothetical protein	1938	1938
FKAPCPFO_01168 Enterobactin exporter EntS	ABPAJMHB_03187 Enterobactin exporter EntS	1269	1269
FKAPCPFO_00839 Phosphoethanolamine transferase EptC	ABPAJMHB_00522 Phosphoethanolamine transferase EptC	1569	1569
FKAPCPFO_00273 3,6-anhydro-alpha-L-galactose dehydrogenase	ABPAJMHB_00119 3,6-anhydro-alpha-L-galactose dehydrogenase	1449	1449
FKAPCPFO_02823 Outer membrane protein assembly factor BamA	ABPAJMHB_01043 Outer membrane protein assembly factor BamA	1881	1881
FKAPCPFO_03017 hypothetical protein	ABPAJMHB_01147 hypothetical protein	279	279
FKAPCPFO_03128 5-oxoprolinase subunit A	ABPAJMHB_03086 5-oxoprolinase subunit A	768	768
FKAPCPFO_01615 hypothetical protein	ABPAJMHB_01927 hypothetical protein	651	651
FKAPCPFO_02827 hypothetical protein	ABPAJMHB_01039 hypothetical protein	876	876
FKAPCPFO_02742 hypothetical protein	ABPAJMHB_02744 hypothetical protein	684	684
FKAPCPFO_01420 Glucose--fructose oxidoreductase	ABPAJMHB_01709 Glucose--fructose oxidoreductase	252	252
FKAPCPFO_02695 Formyltetrahydrofolate deformylase	ABPAJMHB_02486 Formyltetrahydrofolate deformylase	906	906
FKAPCPFO_02247 Anhydro-N-acetylmuramic acid kinase	ABPAJMHB_02177 Anhydro-N-acetylmuramic acid kinase	1149	1149
FKAPCPFO_00083 Inner membrane protein YbhL	ABPAJMHB_00310 Inner membrane protein YbhL	777	777
FKAPCPFO_01745 hypothetical protein	ABPAJMHB_02686 hypothetical protein	312	312
FKAPCPFO_00889 hypothetical protein	ABPAJMHB_00472 hypothetical protein	1434	1434
FKAPCPFO_00044 Homoisocitrate dehydrogenase	ABPAJMHB_00349 Homoisocitrate dehydrogenase	1029	1029
FKAPCPFO_01117 Lon protease	ABPAJMHB_01516 Lon protease	2490	2490
FKAPCPFO_01266 Putative ribose-phosphate pyrophosphokinase	ABPAJMHB_01383 Putative ribose-phosphate pyrophosphokinase	720	720
FKAPCPFO_02794 Ribosomal RNA small subunit methyltransferase B	ABPAJMHB_01073 Ribosomal RNA small subunit methyltransferase B	1296	1296
FKAPCPFO_02915 hypothetical protein	ABPAJMHB_02932 hypothetical protein	1704	1704
FKAPCPFO_02329 Multidrug resistance protein MdtC	ABPAJMHB_02560 Multidrug resistance protein MdtC	3249	3249
FKAPCPFO_01423 hypothetical protein	ABPAJMHB_01712 hypothetical protein	162	162
FKAPCPFO_01654 NADP-dependent 3-hydroxy acid dehydrogenase YdfG	ABPAJMHB_01888 NADP-dependent 3-hydroxy acid dehydrogenase YdfG	759	759
FKAPCPFO_00900 UDP-glucose 4-epimerase	ABPAJMHB_00461 UDP-glucose 4-epimerase	987	987
FKAPCPFO_03131 NADP-dependent 3-hydroxy acid dehydrogenase YdfG	ABPAJMHB_03089 NADP-dependent 3-hydroxy acid dehydrogenase YdfG	756	756
FKAPCPFO_02336 FMN-dependent NADH-azoreductase	ABPAJMHB_02567 FMN-dependent NADH-azoreductase	582	582
FKAPCPFO_00832 hypothetical protein	ABPAJMHB_00529 hypothetical protein	627	627
FKAPCPFO_01017 hypothetical protein	ABPAJMHB_01616 hypothetical protein	969	969
FKAPCPFO_02113 Vitamin B12 import ATP-binding protein BtuD	ABPAJMHB_00774 Vitamin B12 import ATP-binding protein BtuD	1881	1881
FKAPCPFO_02119 putative symporter YodF	ABPAJMHB_00780 putative symporter YodF	1377	1377
FKAPCPFO_01703 hypothetical protein	ABPAJMHB_02644 hypothetical protein	4029	4029
FKAPCPFO_00035 N5-carboxyaminoimidazole ribonucleotide mutase	ABPAJMHB_00358 N5-carboxyaminoimidazole ribonucleotide mutase	516	516
FKAPCPFO_00859 dTDP-glucose 4,6-dehydratase 2	ABPAJMHB_00502 dTDP-glucose 4,6-dehydratase 2	1065	1065
FKAPCPFO_00137 tRNA-Leu(cag)	ABPAJMHB_00256 tRNA-Leu(cag)	87	87
FKAPCPFO_00331 Proline iminopeptidase	ABPAJMHB_00061 Proline iminopeptidase	957	957
FKAPCPFO_02436 50S ribosomal protein L36 2	ABPAJMHB_02193 50S ribosomal protein L36 2	126	126
FKAPCPFO_02514 hypothetical protein	ABPAJMHB_02270 hypothetical protein	651	651
FKAPCPFO_02844 Nitrilase	ABPAJMHB_02790 Nitrilase	969	969
FKAPCPFO_02058 Adenosine deaminase	ABPAJMHB_00720 Adenosine deaminase	1677	1677
FKAPCPFO_02753 hypothetical protein	ABPAJMHB_02755 hypothetical protein	558	558
FKAPCPFO_02996 hypothetical protein	ABPAJMHB_01126 hypothetical protein	1488	1488
FKAPCPFO_02371 Oligo-1,6-glucosidase	ABPAJMHB_02602 Oligo-1,6-glucosidase	1752	1752
FKAPCPFO_00062 Phosphoribosylformylglycinamidine cyclo-ligase	ABPAJMHB_00331 Phosphoribosylformylglycinamidine cyclo-ligase	1101	1101
FKAPCPFO_02939 hypothetical protein	ABPAJMHB_02908 hypothetical protein	1962	1962
FKAPCPFO_00220 Segregation and condensation protein B	ABPAJMHB_00172 Segregation and condensation protein B	675	675
FKAPCPFO_00393 Glucose-6-phosphate 1-dehydrogenase	ABPAJMHB_02296 Glucose-6-phosphate 1-dehydrogenase	1530	1530
FKAPCPFO_01411 hypothetical protein	ABPAJMHB_01700 hypothetical protein	825	825
FKAPCPFO_02332 hypothetical protein	ABPAJMHB_02563 hypothetical protein	1200	1200
FKAPCPFO_03098 hypothetical protein	ABPAJMHB_03056 hypothetical protein	201	201
FKAPCPFO_01428 Cobalt-zinc-cadmium resistance protein CzcA	ABPAJMHB_01717 Cobalt-zinc-cadmium resistance protein CzcA	3039	3039
FKAPCPFO_03035 hypothetical protein	ABPAJMHB_02963 hypothetical protein	279	279
FKAPCPFO_01309 Phosphoglucomutase	ABPAJMHB_01340 Phosphoglucomutase	1668	1668
FKAPCPFO_01163 tRNA-Arg(tct)	ABPAJMHB_03182 tRNA-Arg(tct)	77	77
FKAPCPFO_01917 hypothetical protein	ABPAJMHB_02083 hypothetical protein	1500	1500
FKAPCPFO_01974 hypothetical protein	ABPAJMHB_01229 hypothetical protein	405	405
FKAPCPFO_00081 Ubiquinol oxidase subunit 1	ABPAJMHB_00312 Ubiquinol oxidase subunit 1	1995	1995
FKAPCPFO_02617 Imidazole glycerol phosphate synthase subunit HisF	ABPAJMHB_02466 Imidazole glycerol phosphate synthase subunit HisF	1353	1353
FKAPCPFO_01838 putative protein	ABPAJMHB_02004 putative protein	1275	1275
FKAPCPFO_01889 Dihydroorotate dehydrogenase B (NAD(+)), electron transfer subunit	ABPAJMHB_02055 Dihydroorotate dehydrogenase B (NAD(+)), electron transfer subunit	666	666
FKAPCPFO_01811 hypothetical protein	ABPAJMHB_02848 hypothetical protein	474	474
FKAPCPFO_01896 hypothetical protein	ABPAJMHB_02062 hypothetical protein	2187	2187
FKAPCPFO_01078 Transcriptional regulator SlyA	ABPAJMHB_01555 Transcriptional regulator SlyA	546	546
FKAPCPFO_01702 IS481 family transposase ISRel12	ABPAJMHB_02643 IS481 family transposase ISRel12	315	315
FKAPCPFO_02510 putative protein	ABPAJMHB_02266 putative protein	912	912
FKAPCPFO_01676 hypothetical protein	ABPAJMHB_01866 hypothetical protein	543	543
FKAPCPFO_00226 Exodeoxyribonuclease III	ABPAJMHB_00166 Exodeoxyribonuclease III	786	786
FKAPCPFO_01691 Fructose dehydrogenase cytochrome subunit	ABPAJMHB_01851 Fructose dehydrogenase cytochrome subunit	1392	1392
FKAPCPFO_00259 tRNA-dihydrouridine synthase B	ABPAJMHB_00133 tRNA-dihydrouridine synthase B	1062	1062
FKAPCPFO_02720 Outer membrane protein OprM	ABPAJMHB_02722 Outer membrane protein OprM	1473	1473
FKAPCPFO_00503 hypothetical protein	ABPAJMHB_00832 hypothetical protein	846	846
FKAPCPFO_00681 Aquaporin Z	ABPAJMHB_01010 Aquaporin Z	885	885
FKAPCPFO_00757 hypothetical protein	ABPAJMHB_00604 hypothetical protein	378	378
FKAPCPFO_01749 L-idonate 5-dehydrogenase (NAD(P)(+))	ABPAJMHB_02690 L-idonate 5-dehydrogenase (NAD(P)(+))	1065	1065
FKAPCPFO_00505 Transcriptional regulatory protein ros	ABPAJMHB_00834 Transcriptional regulatory protein ros	405	405
FKAPCPFO_01023 Phosphatidylserine decarboxylase proenzyme	ABPAJMHB_01610 Phosphatidylserine decarboxylase proenzyme	678	678
FKAPCPFO_02011 Dihydrolipoyllysine-residue succinyltransferase component of 2-oxoglutarate dehydrogenase complex	ABPAJMHB_01192 Dihydrolipoyllysine-residue succinyltransferase component of 2-oxoglutarate dehydrogenase complex	1260	1260
FKAPCPFO_02127 putative metallophosphoesterase YhaO	ABPAJMHB_00788 putative metallophosphoesterase YhaO	1332	1332
FKAPCPFO_03212 hypothetical protein	ABPAJMHB_03205 hypothetical protein	1677	1677
FKAPCPFO_01183 Phenylalanine--tRNA ligase alpha subunit	ABPAJMHB_01466 Phenylalanine--tRNA ligase alpha subunit	1071	1071
FKAPCPFO_02893 hypothetical protein	ABPAJMHB_02839 hypothetical protein	1113	1113
FKAPCPFO_01172 Farnesyl diphosphate synthase	ABPAJMHB_01477 Farnesyl diphosphate synthase	945	945
FKAPCPFO_00225 Iron-sulfur cluster insertion protein ErpA	ABPAJMHB_00167 Iron-sulfur cluster insertion protein ErpA	360	360
FKAPCPFO_01418 Protein/nucleic acid deglycase 1	ABPAJMHB_01707 Protein/nucleic acid deglycase 1	162	162
FKAPCPFO_01454 hypothetical protein	ABPAJMHB_01743 hypothetical protein	690	690
FKAPCPFO_02626 hypothetical protein	ABPAJMHB_02555 hypothetical protein	846	846
FKAPCPFO_01864 hypothetical protein	ABPAJMHB_02030 hypothetical protein	2625	2625
FKAPCPFO_00284 Phosphoglycerate kinase	ABPAJMHB_00108 Phosphoglycerate kinase	1224	1224
FKAPCPFO_02142 putative multidrug resistance protein EmrY	ABPAJMHB_00803 putative multidrug resistance protein EmrY	1596	1596
FKAPCPFO_02044 hypothetical protein	ABPAJMHB_01159 hypothetical protein	252	252
FKAPCPFO_01390 Toluene efflux pump outer membrane protein TtgI	ABPAJMHB_01679 Toluene efflux pump outer membrane protein TtgI	1437	1437
FKAPCPFO_00493 hypothetical protein	ABPAJMHB_00822 hypothetical protein	534	534
FKAPCPFO_00803 hypothetical protein	ABPAJMHB_00558 hypothetical protein	537	537
FKAPCPFO_03038 Aldehyde oxidoreductase molybdenum-binding subunit PaoC	ABPAJMHB_02960 Aldehyde oxidoreductase molybdenum-binding subunit PaoC	2235	2235
FKAPCPFO_03086 Nucleoid occlusion protein	ABPAJMHB_03036 Nucleoid occlusion protein	2082	2082
FKAPCPFO_02360 Nucleoid occlusion factor SlmA	ABPAJMHB_02591 Nucleoid occlusion factor SlmA	660	660
FKAPCPFO_00868 hypothetical protein	ABPAJMHB_00493 hypothetical protein	261	261
FKAPCPFO_02029 hypothetical protein	ABPAJMHB_01174 hypothetical protein	333	333
FKAPCPFO_02023 Phosphoribosylformylglycinamidine synthase subunit PurS	ABPAJMHB_01180 Phosphoribosylformylglycinamidine synthase subunit PurS	243	243
FKAPCPFO_00554 Ferrochelatase	ABPAJMHB_00883 Ferrochelatase	1074	1074
FKAPCPFO_02984 hypothetical protein	ABPAJMHB_01114 hypothetical protein	2148	2148
FKAPCPFO_01578 30S ribosomal protein S14	ABPAJMHB_01964 30S ribosomal protein S14	306	306
FKAPCPFO_02660 hypothetical protein	ABPAJMHB_02521 hypothetical protein	1137	1137
FKAPCPFO_03168 hypothetical protein	ABPAJMHB_03145 hypothetical protein	1062	1062
FKAPCPFO_01926 hypothetical protein	ABPAJMHB_02092 hypothetical protein	1332	1332
FKAPCPFO_00007 Glucokinase	ABPAJMHB_00386 Glucokinase	969	969
FKAPCPFO_00134 Glutamate synthase [NADPH] large chain	ABPAJMHB_00259 Glutamate synthase [NADPH] large chain	4533	4533
FKAPCPFO_01957 Cell division protein FtsL	ABPAJMHB_01246 Cell division protein FtsL	792	792
FKAPCPFO_03252 5S ribosomal RNA	ABPAJMHB_03242 5S ribosomal RNA	111	111
FKAPCPFO_03045 6-phosphogluconate dehydrogenase, NAD(+)-dependent, decarboxylating	ABPAJMHB_02953 6-phosphogluconate dehydrogenase, NAD(+)-dependent, decarboxylating	1092	1092
FKAPCPFO_00429 Inorganic pyrophosphatase	ABPAJMHB_02332 Inorganic pyrophosphatase	528	528
FKAPCPFO_01063 Ribonuclease HI	ABPAJMHB_01570 Ribonuclease HI	501	501
FKAPCPFO_01018 hypothetical protein	ABPAJMHB_01615 hypothetical protein	546	546
FKAPCPFO_00258 Sensory histidine kinase/phosphatase NtrB	ABPAJMHB_00134 Sensory histidine kinase/phosphatase NtrB	1140	1140
FKAPCPFO_02308 Transcriptional regulatory protein QseB	ABPAJMHB_02116 Transcriptional regulatory protein QseB	672	672
FKAPCPFO_03079 hypothetical protein	ABPAJMHB_03043 hypothetical protein	324	324
FKAPCPFO_00099 S-methyl-5'-thioadenosine phosphorylase	ABPAJMHB_00294 S-methyl-5'-thioadenosine phosphorylase	906	906
FKAPCPFO_00966 Anaerobic magnesium-protoporphyrin IX monomethyl ester cyclase	ABPAJMHB_00395 Anaerobic magnesium-protoporphyrin IX monomethyl ester cyclase	1425	1425
FKAPCPFO_02673 Tol-Pal system protein TolQ	ABPAJMHB_02508 Tol-Pal system protein TolQ	720	720
FKAPCPFO_00151 2,3,4,5-tetrahydropyridine-2,6-dicarboxylate N-succinyltransferase	ABPAJMHB_00242 2,3,4,5-tetrahydropyridine-2,6-dicarboxylate N-succinyltransferase	849	849
FKAPCPFO_00411 Iron-sulfur cluster carrier protein	ABPAJMHB_02314 Iron-sulfur cluster carrier protein	1143	1143
FKAPCPFO_02446 hypothetical protein	ABPAJMHB_02203 hypothetical protein	282	282
FKAPCPFO_02158 hypothetical protein	ABPAJMHB_00641 hypothetical protein	606	606
FKAPCPFO_01091 Putative transport protein YdiK	ABPAJMHB_01542 Putative transport protein YdiK	1149	1149
FKAPCPFO_02049 Thiosulfate sulfurtransferase	ABPAJMHB_01154 Thiosulfate sulfurtransferase	873	873
FKAPCPFO_03080 HTH-type transcriptional regulator ZntR	ABPAJMHB_03042 HTH-type transcriptional regulator ZntR	423	423
FKAPCPFO_01850 hypothetical protein	ABPAJMHB_02016 hypothetical protein	888	888
FKAPCPFO_01740 Acetyl-coenzyme A synthetase	ABPAJMHB_02681 Acetyl-coenzyme A synthetase	873	873
FKAPCPFO_00384 hypothetical protein	ABPAJMHB_00008 hypothetical protein	285	285
FKAPCPFO_00451 Biopolymer transport protein ExbD	ABPAJMHB_02354 Biopolymer transport protein ExbD	423	423
FKAPCPFO_02702 hypothetical protein	ABPAJMHB_02479 hypothetical protein	261	261
FKAPCPFO_00176 DNA-directed RNA polymerase subunit omega	ABPAJMHB_00217 DNA-directed RNA polymerase subunit omega	396	396
FKAPCPFO_00336 Cadmium, cobalt and zinc/H(+)-K(+) antiporter	ABPAJMHB_00056 Cadmium, cobalt and zinc/H(+)-K(+) antiporter	966	966
FKAPCPFO_00418 hypothetical protein	ABPAJMHB_02321 hypothetical protein	495	495
FKAPCPFO_00434 Hemolysin secretion protein D, plasmid	ABPAJMHB_02337 Hemolysin secretion protein D, plasmid	1446	1446
FKAPCPFO_02440 hypothetical protein	ABPAJMHB_02197 hypothetical protein	813	813
FKAPCPFO_00276 hypothetical protein	ABPAJMHB_00116 hypothetical protein	390	390
FKAPCPFO_01470 hypothetical protein	ABPAJMHB_01759 hypothetical protein	297	297
FKAPCPFO_00767 hypothetical protein	ABPAJMHB_00594 hypothetical protein	756	756
FKAPCPFO_02838 hypothetical protein	ABPAJMHB_02784 hypothetical protein	384	384
FKAPCPFO_03156 hypothetical protein	ABPAJMHB_03113 hypothetical protein	909	909
FKAPCPFO_00388 Multidrug resistance protein MexB	ABPAJMHB_00004 Multidrug resistance protein MexB	3126	3126
FKAPCPFO_03160 hypothetical protein	ABPAJMHB_03137 hypothetical protein	960	960
FKAPCPFO_02594 DNA mismatch repair protein MutL	ABPAJMHB_02443 DNA mismatch repair protein MutL	1911	1911
FKAPCPFO_01587 30S ribosomal protein S19	ABPAJMHB_01955 30S ribosomal protein S19	279	279
FKAPCPFO_01281 hypothetical protein	ABPAJMHB_01368 hypothetical protein	933	933
FKAPCPFO_02600 O-acetylserine sulfhydrylase	ABPAJMHB_02449 O-acetylserine sulfhydrylase	990	990
FKAPCPFO_00935 High-affinity gluconate transporter	ABPAJMHB_00426 High-affinity gluconate transporter	1350	1350
FKAPCPFO_00965 Chitooligosaccharide deacetylase	ABPAJMHB_00396 Chitooligosaccharide deacetylase	855	855
FKAPCPFO_01240 Membrane-bound aldehyde dehydrogenase [pyrroloquinoline-quinone]	ABPAJMHB_01409 Membrane-bound aldehyde dehydrogenase [pyrroloquinoline-quinone]	2322	2322
FKAPCPFO_00494 Glucose-6-phosphate 1-dehydrogenase 2	ABPAJMHB_00823 Glucose-6-phosphate 1-dehydrogenase 2	1524	1524
FKAPCPFO_01371 NADPH:quinone oxidoreductase MdaB	ABPAJMHB_01277 NADPH:quinone oxidoreductase MdaB	612	612
FKAPCPFO_00354 FtsZ-localized protein C	ABPAJMHB_00038 FtsZ-localized protein C	1674	1674
FKAPCPFO_01363 3',5'-cyclic adenosine monophosphate phosphodiesterase CpdA	ABPAJMHB_01285 3',5'-cyclic adenosine monophosphate phosphodiesterase CpdA	1116	1116
FKAPCPFO_02282 Dihydrolipoyllysine-residue acetyltransferase component of acetoin cleaving system	ABPAJMHB_02142 Dihydrolipoyllysine-residue acetyltransferase component of acetoin cleaving system	837	837
FKAPCPFO_00052 hypothetical protein	ABPAJMHB_00341 hypothetical protein	237	237
FKAPCPFO_02585 hypothetical protein	ABPAJMHB_02434 hypothetical protein	495	495
FKAPCPFO_00139 Arabinose 5-phosphate isomerase KdsD	ABPAJMHB_00254 Arabinose 5-phosphate isomerase KdsD	1053	1053
FKAPCPFO_02216 Dihydroanticapsin 7-dehydrogenase	ABPAJMHB_00699 Dihydroanticapsin 7-dehydrogenase	741	741
FKAPCPFO_01984 hypothetical protein	ABPAJMHB_01219 hypothetical protein	387	387
FKAPCPFO_01376 Glycerol-3-phosphate regulon repressor	ABPAJMHB_01665 Glycerol-3-phosphate regulon repressor	759	759
FKAPCPFO_02338 Bifunctional protein FolD protein	ABPAJMHB_02569 Bifunctional protein FolD protein	915	915
FKAPCPFO_01533 hypothetical protein	ABPAJMHB_01822 hypothetical protein	588	588
FKAPCPFO_02312 Cyanate hydratase	ABPAJMHB_02112 Cyanate hydratase	456	456
FKAPCPFO_00245 RNA polymerase sigma factor RpoH	ABPAJMHB_00147 RNA polymerase sigma factor RpoH	903	903
FKAPCPFO_00432 hypothetical protein	ABPAJMHB_02335 hypothetical protein	2976	2976
FKAPCPFO_00955 5-dehydro-2-deoxygluconokinase	ABPAJMHB_00406 5-dehydro-2-deoxygluconokinase	1011	1011
FKAPCPFO_01455 hypothetical protein	ABPAJMHB_01744 hypothetical protein	468	468
FKAPCPFO_00737 hypothetical protein	ABPAJMHB_00624 hypothetical protein	558	558
FKAPCPFO_00856 hypothetical protein	ABPAJMHB_00505 hypothetical protein	648	648
FKAPCPFO_01597 DNA-directed RNA polymerase subunit beta	ABPAJMHB_01945 DNA-directed RNA polymerase subunit beta	4173	4173
FKAPCPFO_02400 hypothetical protein	ABPAJMHB_02631 hypothetical protein	147	147
FKAPCPFO_02757 hypothetical protein	ABPAJMHB_02759 hypothetical protein	630	630
FKAPCPFO_00329 hypothetical protein	ABPAJMHB_00063 hypothetical protein	489	489
FKAPCPFO_01841 hypothetical protein	ABPAJMHB_02007 hypothetical protein	825	825
FKAPCPFO_00486 Dihydrolipoyllysine-residue succinyltransferase component of 2-oxoglutarate dehydrogenase complex	ABPAJMHB_00815 Dihydrolipoyllysine-residue succinyltransferase component of 2-oxoglutarate dehydrogenase complex	1260	1260
FKAPCPFO_02364 NAD-dependent dihydropyrimidine dehydrogenase subunit PreA	ABPAJMHB_02595 NAD-dependent dihydropyrimidine dehydrogenase subunit PreA	1275	1275
FKAPCPFO_00721 tRNA dimethylallyltransferase	ABPAJMHB_03021 tRNA dimethylallyltransferase	1005	1005
FKAPCPFO_02121 hypothetical protein	ABPAJMHB_00782 hypothetical protein	903	903
FKAPCPFO_02367 putative allantoin permease	ABPAJMHB_02598 putative allantoin permease	1431	1431
FKAPCPFO_00180 Phosphate acetyltransferase	ABPAJMHB_00213 Phosphate acetyltransferase	951	951
FKAPCPFO_00374 hypothetical protein	ABPAJMHB_00018 hypothetical protein	675	675
FKAPCPFO_01166 Xanthine phosphoribosyltransferase	ABPAJMHB_03185 Xanthine phosphoribosyltransferase	483	483
FKAPCPFO_00636 hypothetical protein	ABPAJMHB_00965 hypothetical protein	1434	1434
FKAPCPFO_01862 Diaminopimelate decarboxylase	ABPAJMHB_02028 Diaminopimelate decarboxylase	1371	1371
FKAPCPFO_00312 Glycine--tRNA ligase alpha subunit	ABPAJMHB_00080 Glycine--tRNA ligase alpha subunit	891	891
FKAPCPFO_00387 Outer membrane protein OprM	ABPAJMHB_00005 Outer membrane protein OprM	1497	1497
FKAPCPFO_01884 Valine--tRNA ligase	ABPAJMHB_02050 Valine--tRNA ligase	2694	2694
FKAPCPFO_03007 hypothetical protein	ABPAJMHB_01137 hypothetical protein	1410	1410
FKAPCPFO_02292 N,N-dimethylformamidase beta subunit	ABPAJMHB_02132 N,N-dimethylformamidase beta subunit	2229	2229
FKAPCPFO_00009 Protein YghO	ABPAJMHB_00384 Protein YghO	1161	1161
FKAPCPFO_03194 Virginiamycin B lyase	ABPAJMHB_03172 Virginiamycin B lyase	1140	1140
FKAPCPFO_00029 Large-conductance mechanosensitive channel	ABPAJMHB_00364 Large-conductance mechanosensitive channel	516	516
FKAPCPFO_01329 hypothetical protein	ABPAJMHB_01320 hypothetical protein	1527	1527
FKAPCPFO_00068 Fructose-1-phosphate phosphatase YqaB	ABPAJMHB_00325 Fructose-1-phosphate phosphatase YqaB	585	585
FKAPCPFO_02275 6-deoxy-6-sulfogluconolactonase	ABPAJMHB_02149 6-deoxy-6-sulfogluconolactonase	879	879
FKAPCPFO_03203 hypothetical protein	ABPAJMHB_03195 hypothetical protein	378	378
FKAPCPFO_00087 NAD-dependent protein deacylase	ABPAJMHB_00306 NAD-dependent protein deacylase	705	705
FKAPCPFO_01670 hypothetical protein	ABPAJMHB_01872 hypothetical protein	894	894
FKAPCPFO_01347 putative RNA polymerase sigma factor FecI	ABPAJMHB_01301 putative RNA polymerase sigma factor FecI	630	630
FKAPCPFO_01576 50S ribosomal protein L6	ABPAJMHB_01966 50S ribosomal protein L6	534	534
FKAPCPFO_02053 hypothetical protein	ABPAJMHB_01150 hypothetical protein	147	147
FKAPCPFO_02414 hypothetical protein	ABPAJMHB_03127 hypothetical protein	921	921
FKAPCPFO_02643 Acetolactate synthase, catabolic	ABPAJMHB_02538 Acetolactate synthase, catabolic	1692	1692
FKAPCPFO_01800 PKHD-type hydroxylase	ABPAJMHB_02860 PKHD-type hydroxylase	684	684
FKAPCPFO_00927 Voltage-gated ClC-type chloride channel ClcB	ABPAJMHB_00434 Voltage-gated ClC-type chloride channel ClcB	1275	1275
FKAPCPFO_00370 hypothetical protein	ABPAJMHB_00022 hypothetical protein	2136	2136
FKAPCPFO_03051 Squalene--hopene cyclase	ABPAJMHB_02983 Squalene--hopene cyclase	2163	2163
FKAPCPFO_02030 hypothetical protein	ABPAJMHB_01173 hypothetical protein	399	399
FKAPCPFO_01299 hypothetical protein	ABPAJMHB_01350 hypothetical protein	1215	1215
FKAPCPFO_01754 hypothetical protein	ABPAJMHB_02695 hypothetical protein	2496	2496
FKAPCPFO_00265 Peptidoglycan O-acetyltransferase	ABPAJMHB_00127 Peptidoglycan O-acetyltransferase	1377	1377
FKAPCPFO_02905 hypothetical protein	ABPAJMHB_02942 hypothetical protein	1485	1485
FKAPCPFO_01788 tRNA-Val(gac)	ABPAJMHB_02872 tRNA-Val(gac)	75	75
FKAPCPFO_00377 hypothetical protein	ABPAJMHB_00015 hypothetical protein	1380	1380
FKAPCPFO_01982 Regulator of RpoS	ABPAJMHB_01221 Regulator of RpoS	348	348
FKAPCPFO_02740 hypothetical protein	ABPAJMHB_02742 hypothetical protein	1176	1176
FKAPCPFO_00133 hypothetical protein	ABPAJMHB_00260 hypothetical protein	1854	1854
FKAPCPFO_02783 Intermembrane phospholipid transport system binding protein MlaD	ABPAJMHB_01084 Intermembrane phospholipid transport system binding protein MlaD	459	459
FKAPCPFO_01177 Guanosine-5'-triphosphate,3'-diphosphate pyrophosphatase	ABPAJMHB_01472 Guanosine-5'-triphosphate,3'-diphosphate pyrophosphatase	1131	1131
FKAPCPFO_02900 hypothetical protein	ABPAJMHB_02947 hypothetical protein	1365	1365
FKAPCPFO_03246 Sialic acid transporter NanT	ABPAJMHB_03236 Sialic acid transporter NanT	1290	1290
FKAPCPFO_02325 3-oxoacyl-[acyl-carrier-protein] reductase FabG	ABPAJMHB_02099 3-oxoacyl-[acyl-carrier-protein] reductase FabG	762	762
FKAPCPFO_03020 hypothetical protein	ABPAJMHB_02978 hypothetical protein	543	543
FKAPCPFO_02209 Vitamin B12 transporter BtuB	ABPAJMHB_00692 Vitamin B12 transporter BtuB	2388	2388
FKAPCPFO_01972 hypothetical protein	ABPAJMHB_01231 hypothetical protein	1224	1224
FKAPCPFO_02766 hypothetical protein	ABPAJMHB_02768 hypothetical protein	636	636
FKAPCPFO_01831 hypothetical protein	ABPAJMHB_01997 hypothetical protein	822	822
FKAPCPFO_02354 Riboflavin transport system permease protein RibX	ABPAJMHB_02585 Riboflavin transport system permease protein RibX	783	783
FKAPCPFO_02296 hypothetical protein	ABPAJMHB_02128 hypothetical protein	1512	1512
FKAPCPFO_00032 hypothetical protein	ABPAJMHB_00361 hypothetical protein	588	588
FKAPCPFO_01492 hypothetical protein	ABPAJMHB_01781 hypothetical protein	1233	1233
FKAPCPFO_01494 Pantothenate precursors transporter PanS	ABPAJMHB_01783 Pantothenate precursors transporter PanS	921	921
FKAPCPFO_01756 HTH-type transcriptional regulator PgrR	ABPAJMHB_02697 HTH-type transcriptional regulator PgrR	1038	1038
FKAPCPFO_01871 Phosphoglycolate phosphatase, chromosomal	ABPAJMHB_02037 Phosphoglycolate phosphatase, chromosomal	681	681
FKAPCPFO_02806 tRNA1(Val) (adenine(37)-N6)-methyltransferase	ABPAJMHB_01061 tRNA1(Val) (adenine(37)-N6)-methyltransferase	618	618
FKAPCPFO_00661 hypothetical protein	ABPAJMHB_00990 hypothetical protein	1767	1767
FKAPCPFO_02731 HTH-type transcriptional regulator PgrR	ABPAJMHB_02733 HTH-type transcriptional regulator PgrR	894	894
FKAPCPFO_00262 hypothetical protein	ABPAJMHB_00130 hypothetical protein	2481	2481
FKAPCPFO_02159 hypothetical protein	ABPAJMHB_00642 hypothetical protein	1089	1089
FKAPCPFO_02906 hypothetical protein	ABPAJMHB_02941 hypothetical protein	255	255
FKAPCPFO_00876 Pantothenate synthetase	ABPAJMHB_00485 Pantothenate synthetase	855	855
FKAPCPFO_01672 hypothetical protein	ABPAJMHB_01870 hypothetical protein	1122	1122
FKAPCPFO_01878 Ubiquinone/menaquinone biosynthesis C-methyltransferase UbiE	ABPAJMHB_02044 Ubiquinone/menaquinone biosynthesis C-methyltransferase UbiE	798	798
FKAPCPFO_02808 Glutamate racemase	ABPAJMHB_01059 Glutamate racemase	828	828
FKAPCPFO_02937 hypothetical protein	ABPAJMHB_02910 hypothetical protein	210	210
FKAPCPFO_01324 hypothetical protein	ABPAJMHB_01325 hypothetical protein	222	222
FKAPCPFO_01181 50S ribosomal protein L35	ABPAJMHB_01468 50S ribosomal protein L35	204	204
FKAPCPFO_02285 Anthranilate 1,2-dioxygenase large subunit	ABPAJMHB_02139 Anthranilate 1,2-dioxygenase large subunit	1281	1281
FKAPCPFO_00909 hypothetical protein	ABPAJMHB_00452 hypothetical protein	1173	1173
FKAPCPFO_02450 2',3'-cyclic-nucleotide 2'-phosphodiesterase	ABPAJMHB_02207 2',3'-cyclic-nucleotide 2'-phosphodiesterase	816	816
FKAPCPFO_01935 hypothetical protein	ABPAJMHB_01268 hypothetical protein	378	378
FKAPCPFO_00301 S-adenosylmethionine decarboxylase proenzyme	ABPAJMHB_00091 S-adenosylmethionine decarboxylase proenzyme	465	465
[truncated: 1,237 more rows]

## Sheet: EXCLUSIVE GENES
IMBG185	IMBG180
FKAPCPFO_02463 hypothetical protein	ABPAJMHB_02386 hypothetical protein
FKAPCPFO_00483 Oxygen sensor protein DosP	ABPAJMHB_02405 Ribonuclease E
FKAPCPFO_02234 hypothetical protein	ABPAJMHB_02498 Hydroxymethylpyrimidine/phosphomethylpyrimidine kinase
FKAPCPFO_02237 hypothetical protein	ABPAJMHB_01273 Aldehyde dehydrogenase
FKAPCPFO_00229 Methylthioribose-1-phosphate isomerase	ABPAJMHB_00163 Methylthioribose-1-phosphate isomerase
FKAPCPFO_02556 Ribonuclease E	ABPAJMHB_00812 hypothetical protein
FKAPCPFO_02464 hypothetical protein	ABPAJMHB_00209 Galactose-proton symporter
FKAPCPFO_03069 Ribose-5-phosphate isomerase A	ABPAJMHB_02086 UDP-glucose 6-dehydrogenase
FKAPCPFO_03264 hypothetical protein	ABPAJMHB_02890 hypothetical protein
FKAPCPFO_02394 hypothetical protein	ABPAJMHB_02336 hypothetical protein
FKAPCPFO_01920 UDP-glucose 6-dehydrogenase	ABPAJMHB_02387 hypothetical protein
FKAPCPFO_01156 hypothetical protein	ABPAJMHB_01319 hypothetical protein
FKAPCPFO_00433 hypothetical protein	ABPAJMHB_02662 hypothetical protein
FKAPCPFO_01306 hypothetical protein	ABPAJMHB_02220 hypothetical protein
FKAPCPFO_02683 Hydroxymethylpyrimidine/phosphomethylpyrimidine kinase	ABPAJMHB_03148 hypothetical protein
FKAPCPFO_02475 hypothetical protein	ABPAJMHB_02919 hypothetical protein
FKAPCPFO_00120 Threonine synthase	ABPAJMHB_03271 hypothetical protein
FKAPCPFO_02238 hypothetical protein	ABPAJMHB_00716 hypothetical protein
FKAPCPFO_02240 hypothetical protein	ABPAJMHB_01373 Chaperone protein DnaJ
FKAPCPFO_02945 hypothetical protein	ABPAJMHB_03165 Protein-methionine-sulfoxide reductase catalytic subunit MsrP
FKAPCPFO_00701 hypothetical protein	ABPAJMHB_02902 hypothetical protein
FKAPCPFO_02239 hypothetical protein	ABPAJMHB_01044 hypothetical protein
FKAPCPFO_01233 Competence protein ComM	ABPAJMHB_00208 hypothetical protein
FKAPCPFO_02550 putative signaling protein	ABPAJMHB_02238 8-oxoguanine deaminase
FKAPCPFO_01330 hypothetical protein	ABPAJMHB_01364 ATP-dependent DNA helicase RecG
FKAPCPFO_02095 hypothetical protein	ABPAJMHB_02711 hypothetical protein
FKAPCPFO_02482 8-oxoguanine deaminase	ABPAJMHB_00757 hypothetical protein
FKAPCPFO_02054 hypothetical protein	ABPAJMHB_01087 tRNA-Met(cat)
FKAPCPFO_00184 Galactose-proton symporter	ABPAJMHB_01343 hypothetical protein
FKAPCPFO_02957 hypothetical protein	ABPAJMHB_01416 Competence protein ComM
FKAPCPFO_00160 Acyl-[acyl-carrier-protein]--UDP-N-acetylglucosamine O-acyltransferase	ABPAJMHB_02625 hypothetical protein
FKAPCPFO_02928 hypothetical protein	ABPAJMHB_01318 hypothetical protein
FKAPCPFO_01770 Oxygen sensor protein DosP	ABPAJMHB_02221 hypothetical protein
FKAPCPFO_01276 Chaperone protein DnaJ	ABPAJMHB_03001 Ribose-5-phosphate isomerase A
FKAPCPFO_03271 hypothetical protein	ABPAJMHB_01380 hypothetical protein
FKAPCPFO_01285 ATP-dependent DNA helicase RecG	ABPAJMHB_00011 hypothetical protein
FKAPCPFO_01375 hypothetical protein	ABPAJMHB_02399 putative signaling protein
FKAPCPFO_02104 hypothetical protein	ABPAJMHB_00273 Threonine synthase
FKAPCPFO_02235 hypothetical protein	ABPAJMHB_02852 hypothetical protein
FKAPCPFO_01721 hypothetical protein	ABPAJMHB_03248 hypothetical protein
FKAPCPFO_02233 hypothetical protein	ABPAJMHB_00233 Acyl-[acyl-carrier-protein]--UDP-N-acetylglucosamine O-acyltransferase
FKAPCPFO_02406 hypothetical protein
FKAPCPFO_03154 hypothetical protein
FKAPCPFO_03187 Protein-methionine-sulfoxide reductase catalytic subunit MsrP
FKAPCPFO_02236 hypothetical protein
FKAPCPFO_02405 hypothetical protein
FKAPCPFO_01269 hypothetical protein
FKAPCPFO_00381 hypothetical protein
