# Supplementary material for: The Space-Exposed Kombucha Microbial Community Member Komagataeibacter oboediens Showed Only Minor Changes in Its Genome After Reactivation on Earth
Source: Front Microbiol. 2022 Mar 11;13:782175. doi: 10.3389/fmicb.2022.782175 (PMC8970348; doi:10.3389/fmicb.2022.782175)
Supplement: Supplementary file 3 [file Table_2.XLSX]

## Sheet: Space IMBG185
Genomic Island	IDs	Position	Classification
Putative Metabolic Island 1	HNO79_09445-HNO79_09475	2050072..2060202	Strong		M=4
Putative Metabolic Island 2	HNO79_10250-HNO79_10310	2223425..2239639	Normal		Pat=7
Putative Metabolic Island 3	HNO79_10330-HNO79_10455	2244606..2273151	Normal		Res=6
Putative Metabolic Island 4	HNO79_16240-HNO79_16280	3516834..3534122	Normal		Simb=4
Putative Pathogenicity Island 1	HNO79_06725-HNO79_06780	1446052..1458422	Normal
Putative Pathogenicity Island 2	HNO79_08600-HNO79_08785	1861678..1903587	Normal
Putative Pathogenicity Island 3	HNO79_09930-HNO79_09980	2162647..2172863	Strong
Putative Pathogenicity Island 4	HNO79_11810-HNO79_11850	2622990..2634206	Weak
Putative Pathogenicity Island 5	HNO79_13495-HNO79_13895	2958453..3041575	Normal
Putative Pathogenicity Island 6	HNO79_14900-HNO79_15680	3229720..3385929	Normal
Putative Pathogenicity Island 7	HNO79_15925-HNO79_15970	3445687..3455146	Weak
Putative Pathogenicity Island 8	HNO79_16105-HNO79_16215	3491535..3513631	Normal
Putative Pathogenicity Island 9	HNO79_16240-HNO79_16280	3516834..3534122	Strong
Putative Resistance Island 1	HNO79_07110-HNO79_07185	1530171..1545913	Strong
Putative Resistance Island 2	HNO79_07460-HNO79_07495	1612203..1623068	Weak
Putative Resistance Island 3	HNO79_08600-HNO79_08785	1861678..1903587	Normal
Putative Resistance Island 4	HNO79_09445-HNO79_09475	2050072..2060202	Strong
Putative Resistance Island 5	HNO79_12290-HNO79_12320	2707780..2715606	Strong
Putative Resistance Island 6	HNO79_13495-HNO79_13895	2958453..3041575	Normal
Putative Resistance Island 7	HNO79_16240-HNO79_16280	3516834..3534122	Normal
Putative Symbiotic Island 1	HNO79_09445-HNO79_09475	2050072..2060202	Strong
Putative Symbiotic Island 2	HNO79_09930-HNO79_09980	2162647..2172863	Normal
Putative Symbiotic Island 3	HNO79_11810-HNO79_11850	2622990..2634206	Weak
Putative Symbiotic Island 4	HNO79_13495-HNO79_13895	2958453..3041575	Normal
Putative Symbiotic Island 5	HNO79_16020-HNO79_16080	3465571..3483988	Normal

## Sheet: Earth IMBG180
Genomic Island	IDs	Position	Classification
Putative Metabolic Island 1	HPC44_03680-HPC44_03805	831367..859912	Normal
Putative Metabolic Island 2	HPC44_10250-HPC44_10280	2229490..2239620	Strong
Putative Metabolic Island 3	HPC44_16250-HPC44_16295	3522275..3536863	Normal
Putative Pathogenicity Island 1	HPC44_02230-HPC44_02280	505654..519889	Normal
Putative Pathogenicity Island 10	HPC44_16120-HPC44_16225	3494276..3519072	Normal
Putative Pathogenicity Island 11	HPC44_16250-HPC44_16295	3522275..3536863	Weak
Putative Pathogenicity Island 2	HPC44_06050-HPC44_06100	1328018..1338234	Strong
Putative Pathogenicity Island 3	HPC44_06515-HPC44_06570	1427561..1439931	Normal
Putative Pathogenicity Island 4	HPC44_12990-HPC44_13030	2840682..2851898	Weak
Putative Pathogenicity Island 5	HPC44_13290-HPC44_13475	2903400..2945309	Normal
Putative Pathogenicity Island 6	HPC44_13530-HPC44_14295	2957027..3116974	Normal
Putative Pathogenicity Island 7	HPC44_15170-HPC44_15500	3297276..3357596	Normal
Putative Pathogenicity Island 8	HPC44_15545-HPC44_15650	3365090..3396328	Normal
Putative Pathogenicity Island 9	HPC44_15810-HPC44_15875	3426820..3439468	Normal
Putative Resistance Island 1	HPC44_02230-HPC44_02280	505654..519889	Weak
Putative Resistance Island 10	HPC44_16250-HPC44_16295	3522275..3536863	Normal
Putative Resistance Island 2	HPC44_08540-HPC44_08615	1851424..1867166	Strong
Putative Resistance Island 3	HPC44_08890-HPC44_08925	1933456..1944321	Weak
Putative Resistance Island 4	HPC44_10250-HPC44_10280	2229490..2239620	Strong
Putative Resistance Island 5	HPC44_11075-HPC44_11105	2422767..2430593	Strong
Putative Resistance Island 6	HPC44_13290-HPC44_13475	2903400..2945309	Normal
Putative Resistance Island 7	HPC44_13530-HPC44_14295	2957027..3116974	Normal
Putative Resistance Island 8	HPC44_15170-HPC44_15500	3297276..3357596	Strong
Putative Resistance Island 9	HPC44_16030-HPC44_16095	3469585..3486729	Normal
Putative Symbiotic Island 1	HPC44_02230-HPC44_02280	505654..519889	Normal
Putative Symbiotic Island 2	HPC44_06050-HPC44_06100	1328018..1338234	Strong
Putative Symbiotic Island 3	HPC44_12990-HPC44_13030	2840682..2851898	Weak
Putative Symbiotic Island 4	HPC44_15810-HPC44_15875	3426820..3439468	Weak
Putative Symbiotic Island 5	HPC44_15955-HPC44_15985	3455148..3464101	Normal
Putative Symbiotic Island 6	HPC44_16030-HPC44_16095	3469585..3486729	Normal
