# Supplementary material for: The Space-Exposed Kombucha Microbial Community Member Komagataeibacter oboediens Showed Only Minor Changes in Its Genome After Reactivation on Earth
Source: Front Microbiol. 2022 Mar 11;13:782175. doi: 10.3389/fmicb.2022.782175 (PMC8970348; doi:10.3389/fmicb.2022.782175)
Supplement: Supplementary file 4 [file Table_3.XLSX]

## Sheet: Prophages_IMBG185
Gene_ID	Protein length (aa)	NCBI_nr	Pfam	InterPro
gene_1357	508	hypothetical protein BN201_0246	CYTH domain | CHAD domain	CYTH domain | CHAD domain
gene_1358	83	hypothetical protein CPKG_00043	Esterase Ig-like N-terminal domain	Esterase, Ig-like N-terminal
gene_1359	264	putative DNA-directed RNA polymerase beta subunit	#N/A	#N/A
gene_1360	106	hypothetical protein MaF1660_ph0007	Antibiotic biosynthesis monooxygenase	Antibiotic biosynthesis monooxygenase domain
gene_1361	276	unnamed protein product	ABC transporter	ABC transporter-like
gene_1362	341	hypothetical protein KELLEZIO_2	FecCD transport family	ABC transporter, permease protein, BtuC-like
gene_1363	309	unnamed protein product	Periplasmic binding protein	ABC transporter periplasmic binding domain
gene_1364	758	hypothetical protein CMP1-35	TonB-dependent Receptor Plug Domain | TonB dependent receptor	TonB-dependent receptor, plug domain | TonB-dependent receptor-like, beta-barrel
gene_1365	201	terminase large subunit TerL	Heme oxygenase	Haem oxygenase-like
gene_1366	131	hypothetical protein mEpX1_042	Ferric uptake regulator family	Ferric-uptake regulator
gene_1367	285	#N/A	Gram-negative bacterial TonB protein C-terminal	TonB, C-terminal
gene_1368	169	immunity repressor	Biopolymer transport protein ExbD/TolR	Biopolymer transport protein ExbD/TolR
gene_1369	237	putative exonuclease I	MotA/TolQ/ExbB proton channel family	MotA/TolQ/ExbB proton channel
gene_1370	84	hypothetical protein PBI_SBASH_1	#N/A	#N/A
gene_1371	415	hypothetical protein	PepSY-associated TM region	PepSY-associated TM protein
gene_1372	559	unnamed protein product	ABC transporter transmembrane region | ABC transporter	ABC transporter type 1, transmembrane domain | ABC transporter-like
gene_1373	861	putative iron outer membrane receptor	TonB-dependent Receptor Plug Domain | TonB dependent receptor	TonB-dependent receptor, plug domain | TonB-dependent receptor-like, beta-barrel
gene_1374	325	hypothetical protein PTIM40_52	Domain of unknown function (DUF4880) | FecR protein	FecR, N-terminal | FecR protein
gene_1375	209	putative RNA polymerase sigma 28 subunit SigF	Sigma-70 region 2 | Sigma-70, region 4	RNA polymerase sigma-70 region 2 | RNA polymerase sigma factor 70, region 4 type 2
gene_1376	263	IS21 transposase	Integrase core domain	Integrase, catalytic core
gene_1377	665	putative iron outer membrane receptor	TonB-dependent Receptor Plug Domain	TonB-dependent receptor, plug domain
gene_1378	81	DNA primase	#N/A	#N/A
gene_1379	35	tail fiber protein	#N/A	#N/A
gene_1380	216	#N/A	Inosine-uridine preferring nucleoside hydrolase	Inosine/uridine-preferring nucleoside hydrolase domain
gene_1381	51	transposase	#N/A	#N/A
gene_1382	129	transposase	Transposase DDE domain	Transposase DDE domain
gene_1383	632	diguanylate cyclase	GAF domain | Diguanylate cyclase, GGDEF domain | EAL domain	GAF domain | GGDEF domain | EAL domain
gene_1384	176	hypothetical protein VPLG_00077	Haem-NO-binding	Heme NO-binding
gene_1385	31	#N/A	#N/A	#N/A
gene_1386	473	phage tail-related protein	Outer membrane efflux protein | Outer membrane efflux protein	Outer membrane efflux protein | Outer membrane efflux protein
gene_1387	1034	prohead protease	AcrB/AcrD/AcrF family	Acriflavin resistance protein
gene_1388	366	hypothetical protein Bcp1_219	Barrel-sandwich domain of CusB or HlyD membrane-fusion	RND efflux pump, membrane fusion protein, barrel-sandwich domain
gene_1389	197	putative TetR transcriptional regulator	Bacterial regulatory proteins, tetR family | Tetracyclin repressor-like, C-terminal domain	DNA-binding HTH domain, TetR-type | Tetracyclin repressor-like, C-terminal domain
gene_1437	232	gp9	PhoU domain | PhoU domain	PhoU domain | PhoU domain
gene_1438	123	transposase	Putative transposase of IS4/5 family (DUF4096)	Putative transposase IS4/IS5 family
gene_1439	473	hypothetical protein My1_025	FAD binding domain | FAD linked oxidases, C-terminal domain	FAD linked oxidase, N-terminal | FAD-linked oxidase, C-terminal
gene_1440	534	hypothetical protein VCM_00149	Tetratricopeptide repeat | Glycosyltransferase family 9 (heptosyltransferase)	Glycosyl transferase, family 9
gene_1441	132	hypothetical protein CPT_Percy42	Domain of unknown function (DUF4112)	Protein of unknown function DUF4112
gene_1442	110	hypothetical protein CPT_Mater105	Rdx family	Selenoprotein, Rdx-type
gene_1443	700	gp3	Catalase | Catalase-related immune-responsive | C-terminal domain found in long catalases	Catalase core domain | Catalase immune-responsive domain | Large catalase, C-terminal domain
gene_1444	272	hypothetical protein 535AP2_36	Creatinine amidohydrolase	Creatininase/formamide hydrolase
gene_1445	384	tail fiber protein	#N/A	#N/A
gene_1446	95	transposase	Transposase DDE domain	Transposase DDE domain
gene_1447	95	lysin A	#N/A	#N/A
gene_1448	410	hypothetical protein	CobW/HypB/UreG, nucleotide-binding domain | Cobalamin synthesis protein cobW C-terminal domain	CobW/HypB/UreG, nucleotide-binding domain | Cobalamin (vitamin B12) biosynthesis CobW-like, C-terminal
gene_1449	197	transcription factor	Protein of unknown function (DUF1826)	Protein of unknown function DUF1826
gene_1450	235	hypothetical protein PBI_WHIRLWIND_69	#N/A	#N/A
gene_1451	64	unnamed protein product	#N/A	#N/A
gene_1452	114	DNA primase	#N/A	#N/A
gene_1453	71	putative tail fiber	#N/A	#N/A
gene_1454	116	hypothetical protein Tsac_2869	Oxidoreductase family, NAD-binding Rossmann fold	Oxidoreductase, N-terminal
gene_1455	39	gp36	#N/A	#N/A
gene_1456	472	hypothetical protein PBI_BLUEBERRY_12	Deoxyribodipyrimidine photo-lyase-related protein	Photolyase PhrB-like
gene_1457	180	hypothetical protein	short chain dehydrogenase	Short-chain dehydrogenase/reductase SDR
gene_1458	120	lysin B	Protein of unknown function, DUF393	Protein of unknown function DUF393
gene_1459	57	DNA endonuclease V	#N/A	#N/A
gene_1460	193	putative TetR transcriptional regulator	Bacterial regulatory proteins, tetR family | Tetracyclin repressor-like, C-terminal domain	DNA-binding HTH domain, TetR-type | TetR transcriptional regulator CgmR-like, C-terminal domain
gene_1461	79	structural protein	#N/A	#N/A
gene_1462	308	hypothetical protein EARLPHILLIPIV_166	Biotin-lipoyl like	Membrane fusion protein, biotin-lipoyl like domain
gene_1463	1012	putative ATPase	AcrB/AcrD/AcrF family	Acriflavin resistance protein
gene_1464	471	hypothetical protein ZZ1p0061	Outer membrane efflux protein | Outer membrane efflux protein	Outer membrane efflux protein | Outer membrane efflux protein
gene_1465	177	hypothetical protein P090810_054	6-O-methylguanine DNA methyltransferase, DNA binding domain	Methylated-DNA-[protein]-cysteine S-methyltransferase, DNA binding
gene_1466	205	unnamed protein product	GPR1/FUN34/yaaH family	Acetate transporter GPR1/FUN34/SatP family
gene_1467	37	putative baseplate J family protein	#N/A	#N/A
gene_1468	144	hypothetical protein S-CBP2_0047	Cytochrome c	Cytochrome c-like domain
gene_1469	116	hypothetical protein ECBP5_0001	#N/A	#N/A
gene_1470	119	#N/A	#N/A	#N/A
gene_1471	678	tapemeasure protein	Fusaric acid resistance protein family	Para-hydroxybenzoic acid efflux pump subunit AaeB/fusaric acid resistance protein
gene_1472	555	hypothetical protein MAM_094	Carbohydrate-selective porin, OprB family	Carbohydrate-selective porin OprB
gene_1473	188	#N/A	#N/A	#N/A
gene_1474	180	gp45	Fe2+ transport protein	Periplasmic metal-binding protein Tp34-type
gene_1475	378	replication initiation protein 15	Periplasmic binding protein	ABC transporter periplasmic binding domain
gene_1476	367	putative soluble lytic murein transglycosylase	FecCD transport family	ABC transporter, permease protein, BtuC-like
gene_1535	62	hypothetical protein PBI_NYXIS_6	#N/A	#N/A
gene_1536	291	hypothetical protein TSARBOMBA_219	Luciferase-like monooxygenase	Luciferase-like domain
gene_1537	309	hypothetical protein	D-isomer specific 2-hydroxyacid dehydrogenase, catalytic domain | D-isomer specific 2-hydroxyacid dehydrogenase, NAD binding domain	D-isomer specific 2-hydroxyacid dehydrogenase, catalytic domain | D-isomer specific 2-hydroxyacid dehydrogenase, NAD-binding domain
gene_1538	267	unnamed protein product	#N/A	#N/A
gene_1539	329	unnamed protein product	ABC transporter | Oligopeptide/dipeptide transporter, C-terminal region	ABC transporter-like | Oligopeptide/dipeptide ABC transporter, C-terminal
gene_1540	344	unnamed protein product	ABC transporter | Oligopeptide/dipeptide transporter, C-terminal region	ABC transporter-like | Oligopeptide/dipeptide ABC transporter, C-terminal
gene_1541	323	chain A, crystal structure of T4 lysozyme mutant T152v	Binding-protein-dependent transport system inner membrane component	ABC transporter type 1, transmembrane domain MetI-like
gene_1542	333	XkdT	Binding-protein-dependent transport system inner membrane component	ABC transporter type 1, transmembrane domain MetI-like
gene_1543	241	hypothetical protein CC31p266	N-acylglucosamine 2-epimerase (GlcNAc 2-epimerase)	#N/A
gene_1544	200	head decoration protein	N-acylglucosamine 2-epimerase (GlcNAc 2-epimerase)	#N/A
gene_1545	286	gp65	Enoyl-(Acyl carrier protein) reductase	#N/A
gene_1546	134	#N/A	#N/A	#N/A
gene_1547	75	hypothetical protein SEA_BANTAM_68	#N/A	#N/A
gene_1548	80	hypothetical protein AV952_gp25	#N/A	#N/A
gene_1549	33	gp293	#N/A	#N/A
gene_1550	112	hypothetical protein CAITLIN_121	#N/A	#N/A
gene_1551	44	hypothetical protein GMA6_98	#N/A	#N/A
gene_1552	35	hypothetical protein TSARBOMBA_39	#N/A	#N/A
gene_1553	342	carboxylesterase	Uncharacterised protein family (UPF0160)	Metal-dependent protein hydrolase
gene_1554	49	#N/A	#N/A	#N/A
gene_1555	485	phosphomannomutase	Phosphoglucomutase/phosphomannomutase, alpha/beta/alpha domain I | Phosphoglucomutase/phosphomannomutase, alpha/beta/alpha domain II | Phosphoglucomutase/phosphomannomutase, alpha/beta/alpha domain III | Phosphoglucomutase/phosphomannomutase, C-terminal domain	Alpha-D-phosphohexomutase, alpha/beta/alpha domain I | Alpha-D-phosphohexomutase, alpha/beta/alpha domain II | Alpha-D-phosphohexomutase, alpha/beta/alpha domain III | Alpha-D-phosphohexomutase, C-terminal
gene_1556	57	unnamed protein product	#N/A	#N/A
gene_1557	101	hypothetical protein BiPBO1_27	#N/A	#N/A
gene_1558	233	hypothetical protein	Pirin | Quercetinase C-terminal cupin domain	Pirin, N-terminal domain | Quercetin 2,3-dioxygenase, C-terminal cupin domain
gene_1559	310	gp43, RepA like protein	Bacterial regulatory helix-turn-helix protein, lysR family | LysR substrate binding domain	Transcription regulator HTH, LysR | LysR, substrate-binding
gene_1560	181	hypothetical protein ADP65_00025	NADPH-dependent FMN reductase	NADPH-dependent FMN reductase-like
gene_1561	214	gp114	Phosphoribosyl transferase domain	Phosphoribosyltransferase domain
gene_1562	89	HNH endonuclease domain protein	#N/A	#N/A
gene_1563	35	putative DNA helicase	#N/A	#N/A
gene_1564	68	hypothetical protein mEp390_017	TOBE domain	Transport-associated OB, type 1
gene_1565	29	#N/A	#N/A	#N/A
gene_1566	268	putative intein containing helicase/endonuclease protein	Encapsulating protein for peroxidase	Encapsulating protein for peroxidase
gene_1567	298	hypothetical protein CAITLIN_49	Dyp-type peroxidase family	Dyp-type peroxidase
gene_1568	275	hypothetical protein Bp8pC_202	Aspartyl/Asparaginyl beta-hydroxylase	Aspartyl/asparaginy/proline hydroxylase
gene_1569	398	transporter-like protein	Major Facilitator Superfamily	Major facilitator superfamily
gene_1570	698	putative acetyl transferase	Acyltransferase family	Acyltransferase 3
gene_1606	522	hypothetical protein	Outer membrane efflux protein | Outer membrane efflux protein	Outer membrane efflux protein | Outer membrane efflux protein
gene_1607	59	putative regulatory protein	Protein of unknown function (DUF1328)	Protein of unknown function DUF1328
gene_1608	85	AAA+ family ATPase	#N/A	#N/A
gene_1609	275	unnamed protein product	ABC transporter	ABC transporter-like
gene_1610	254	hypothetical protein phiARI0746_2	Binding-protein-dependent transport system inner membrane component	ABC transporter type 1, transmembrane domain MetI-like
gene_1611	347	prophage repressor	NMT1-like family	#N/A
gene_1612	141	nicotinate ribosyltransferase	Ribosomal protein L17	Ribosomal protein L17
gene_1613	299	putative RNA polymerase alpha subunit C-terminal domain protein	RNA polymerase Rpb3/Rpb11 dimerisation domain | RNA polymerase Rpb3/RpoA insert domain | Bacterial RNA polymerase, alpha chain C terminal domain	DNA-directed RNA polymerase, RpoA/D/Rpb3-type | DNA-directed RNA polymerase, insert domain | RNA polymerase, alpha subunit, C-terminal
gene_1614	130	hypothetical protein SXBG_00012	Ribosomal protein S11	Ribosomal protein S11
gene_1615	172	hypothetical protein BN79_011	Ribosomal protein S13/S18	Ribosomal protein S13
gene_1616	186	hypothetical protein	Adenylate kinase | Adenylate kinase, active site lid	Adenylate kinase, active site lid domain
gene_1617	449	hypothetical protein R1080702_240	SecY translocase	SecY/SEC61-alpha family
gene_1618	162	phage virion morphogenesis family protein	Ribosomal proteins 50S-L15, 50S-L18e, 60S-L27A	Ribosomal protein L18e/L15P
gene_1619	62	baseplate wedge initiator	Ribosomal protein L30p/L7e	Ribosomal protein L30, ferredoxin-like fold domain
gene_1620	192	hypothetical protein vB_PaeM_PS2400076	Ribosomal protein S5, N-terminal domain | Ribosomal protein S5, C-terminal domain	Ribosomal protein S5, N-terminal | Ribosomal protein S5, C-terminal
gene_1621	120	hypothetical protein G380_gp147	Ribosomal L18 of archaea, bacteria, mitoch. and chloroplast	Ribosomal protein L18
gene_1622	177	unnamed protein product	Ribosomal protein L6 | Ribosomal protein L6	Ribosomal protein L6, alpha-beta domain | Ribosomal protein L6, alpha-beta domain
gene_1623	132	hypothetical protein PBI_BLUEBERRY_43	Ribosomal protein S8	Ribosomal protein S8
gene_1624	101	hypothetical protein SEA_BRUSACORAM_76	Ribosomal protein S14p/S29e	Ribosomal protein S14
gene_1625	189	hypothetical protein CAITLIN_250	Ribosomal protein L5 | ribosomal L5P family C-terminus	Ribosomal protein L5, N-terminal | Ribosomal protein L5, C-terminal
gene_1626	106	hypothetical protein SWZG_00238	Ribosomal proteins 50S L24/mitochondrial 39S L24	Ribosomal protein L24
gene_1627	122	hypothetical protein	Ribosomal protein L14p/L23e	Ribosomal protein L14P
gene_1628	93	hypothetical protein KAYACHO_18	Ribosomal protein S17	Ribosomal protein S17/S11
gene_1629	78	hypothetical protein CR9_088	Ribosomal L29 protein	Ribosomal protein L29/L35
gene_1630	138	lysin B	Ribosomal protein L16p/L10e	Ribosomal protein L10e/L16
gene_1631	225	lysin B	KH domain | Ribosomal protein S3, C-terminal domain	K Homology domain, type 2 | Ribosomal protein S3, C-terminal
gene_1632	133	hypothetical protein AaV_344	Ribosomal protein L22p/L17e	Ribosomal protein L22/L17
gene_1633	92	hypothetical protein GMA3_32	Ribosomal protein S19	Ribosomal protein S19/S15
gene_1634	276	hypothetical protein PL1_25	Ribosomal Proteins L2, RNA binding domain | Ribosomal Proteins L2, C-terminal domain	Ribosomal Proteins L2, RNA binding domain | Ribosomal protein L2, C-terminal
gene_1635	111	capsid assembly protein	Ribosomal protein L23	Ribosomal protein L25/L23
gene_1636	204	putative fructose-1,6-bisphosphate aldolase	Ribosomal protein L4/L1 family	Ribosomal protein L4/L1e
gene_1637	227	dimodular nonribosomal peptide synthetase	Ribosomal protein L3	Ribosomal protein L3
gene_1638	102	hypothetical protein CC2_099	Ribosomal protein S10p/S20e	Ribosomal protein S10 domain
gene_1639	396	putative translation elongation factor EF-1 alpha	Elongation factor Tu GTP binding domain | Elongation factor Tu domain 2 | Elongation factor Tu C-terminal domain	Transcription factor, GTP-binding domain | Translation elongation factor EFTu-like, domain 2 | Translation elongation factor EFTu/EF1A, C-terminal
gene_1640	158	hypothetical protein phiES15_007	Ribosomal protein S7p/S5e	Ribosomal protein S7 domain
gene_1641	162	tail tape measure	#N/A	#N/A
gene_2162	137	hypothetical protein SEA_GHOBES_33	Tautomerase enzyme	Tautomerase, MSAD family
gene_2163	137	#N/A	#N/A	#N/A
gene_2164	88	hypothetical protein CHRISDB_270	#N/A	#N/A
gene_2165	486	zincin-like protease fused to vWA domain	PepSY-associated TM region	PepSY-associated TM protein
gene_2166	79	#N/A	#N/A	#N/A
gene_2167	240	unnamed protein product	Serine hydrolase	Putative hydrolase RBBP9/YdeN
gene_2168	171	fiber	#N/A	#N/A
gene_2169	57	gp62	#N/A	#N/A
gene_2170	71	Tmp	#N/A	#N/A
gene_2171	254	baseplate wedge subunit	#N/A	#N/A
gene_2172	226	head completion, neck hetero-dimeric protein	DJ-1/PfpI family	DJ-1/PfpI
gene_2173	48	hypothetical protein	#N/A	#N/A
gene_2174	114	hypothetical protein CPRG_00093	#N/A	#N/A
gene_2175	123	tailspike 63D sialidase	#N/A	#N/A
gene_2176	89	tape measure protein	#N/A	#N/A
gene_2177	2861	tail assembly chaperone	Putative glucoamylase | Glycosyltransferase family 36 | Glycosyltransferase family 36 | Glycosyl hydrolase 36 superfamily, catalytic domain	Domain of unknown function DUF2329 | Glycosyl hydrolase 94 | Glycosyl hydrolase 94 | Glycosyl hydrolase 36, catalytic domain
gene_2178	63	hypothetical protein SEA_SCHWABELTIER_30	#N/A	#N/A
gene_2179	529	hypothetical protein SEP9_017	Sodium/hydrogen exchanger family	Cation/H+ exchanger
gene_2180	332	lytic transglycosylase	Bacterial regulatory helix-turn-helix protein, lysR family | LysR substrate binding domain	Transcription regulator HTH, LysR | LysR, substrate-binding
gene_2181	257	gp62	Enoyl-(Acyl carrier protein) reductase	#N/A
gene_2182	609	putative ABC transporter family protein	ABC transporter	ABC transporter-like
gene_2183	203	predicted transcription regulator	Transcriptional regulator PadR-like family	Transcription regulator PadR, N-terminal
gene_2184	368	gp34 long tail fiber proximal subunit	UPF0176 acylphosphatase like domain | Rhodanese-like domain	UPF0176, acylphosphatase-like domain | Rhodanese-like domain
gene_2185	127	hypothetical protein LSPA1_41	ArsC family	Arsenate reductase-like
gene_2992	451	tail/DNA circulation protein	DNA circularisation protein N-terminus	DNA circulation, N-terminal
gene_2993	786	tail tape measure protein	Phage-related minor tail protein	Phage tail tape measure protein
gene_2994	33	endopeptidase	#N/A	#N/A
gene_2995	139	hypothetical protein BCD7_0089	#N/A	#N/A
gene_2996	120	hypothetical protein VR26_035	Phage tail tube protein	Bacteriophage Mu, GpM, tail tube
gene_2997	494	tail sheath protein	Phage tail sheath protein subtilisin-like domain	Tail sheath protein, subtilisin-like domain
gene_2998	84	hypothetical protein	#N/A	#N/A
gene_2999	204	putative virion structural protein 2	#N/A	#N/A
gene_3000	140	hypothetical protein SfMu_36	Protein of unknown function (DUF1320)	Bacteriophage Mu, Gp36
gene_3001	99	baseplate hub subunit and tail lysozyme	#N/A	#N/A
gene_3002	316	major capsid protein	Mu-like prophage major head subunit gpT	Bacteriophage Mu, GpT
gene_3003	151	hypothetical protein HMPREFV_HMPID9847gp0037	#N/A	#N/A
gene_3004	332	I protein	Mu-like prophage I protein	Protease, Mu phage/prophage I type
gene_3005	169	hypothetical protein B3ORF35	Phage virion morphogenesis family	Phage virion morphogensis protein
gene_3006	433	head morphogenesis protein	Phage Mu protein F like protein	Phage head morphogenesis domain
gene_3007	572	hypothetical protein RHVG_00034	Protein of unknown function (DUF935)	Protein of unknown function DUF935
gene_3008	85	hypothetical protein Lu11_0371	Phosphopantetheine attachment site	Phosphopantetheine binding ACP domain
gene_3009	56	putative exonuclease A	#N/A	#N/A
gene_3010	111	hypothetical protein Syn7803US105_163	#N/A	#N/A
gene_3011	56	unnamed protein product	#N/A	#N/A
gene_3012	517	hypothetical protein RHVG_00032	#N/A	#N/A
gene_3013	191	small terminase subunit	Protein of unknown function (DUF3486)	Bacteriophage Mu, Gp27
gene_3014	101	hypothetical protein VPCG_00026	#N/A	#N/A
gene_3015	98	hypothetical protein phiCPV4_0022	#N/A	#N/A
gene_3016	135	tail length tape-measure protein	#N/A	#N/A
gene_3017	198	secretion activator protein	Glycosyl hydrolase 108	Protein of unknown function DUF847
gene_3018	127	hypothetical protein KS10_gp27	#N/A	#N/A
gene_3019	66	unnamed protein product	#N/A	#N/A
gene_3020	124	putative nicotinate phosphoribosyltransferase	#N/A	#N/A
gene_3021	149	hypothetical protein VPCG_00034	Protein of unknown function (DUF1018)	Bacteriophage Mu, Gp16
gene_3022	71	hypothetical protein Phi13:2_gp055	#N/A	#N/A
gene_3023	221	phage capsid protein	Protein of unknown function (DUF3164)	Bacteriophage B3, Orf6
gene_3024	99	host nuclease inhibitor protein	#N/A	#N/A
gene_3025	86	clamp loader large subunit	#N/A	#N/A
gene_3026	81	hypothetical protein	#N/A	#N/A
gene_3027	108	hypothetical protein HUXLEY_226	#N/A	#N/A
gene_3028	221	transposase	Putative transposase of IS4/5 family (DUF4096)	Putative transposase IS4/IS5 family
gene_3029	69	conserved protein of unknown function	#N/A	#N/A
gene_3030	332	DNA transposition protein	AAA domain | Mu B transposition protein, C terminal	AAA+ ATPase domain | B transposition protein, C-terminal
gene_3031	653	mobile element protein	Mu DNA-binding domain | Mu DNA binding, I gamma subdomain | Bacteriophage Mu transposase | Mu transposase, C-terminal	Mu-type HTH domain | Mu DNA binding, I gamma subdomain | Bacteriophage Mu, transposase | Transposase-like, Mu, C-terminal
gene_3032	154	hypothetical protein RHYG_00006	#N/A	#N/A
gene_3033	263	chromosome partitioning protein parB	ParB-like nuclease domain	ParB/Sulfiredoxin
gene_3034	87	DNA ligase	#N/A	#N/A
gene_3035	42	hypothetical protein phiJB_00028	#N/A	#N/A
gene_3036	48	minor tail protein	#N/A	#N/A
gene_3037	670	putative iron outer membrane receptor	TonB-dependent Receptor Plug Domain | TonB dependent receptor	TonB-dependent receptor, plug domain | TonB-dependent receptor-like, beta-barrel
gene_3038	85	putative DNA-directed RNA polymerase beta subunit	#N/A	#N/A
gene_3039	418	hypothetical protein AR9_g261	DDE superfamily endonuclease	Transposase IS701-like, DDE domain
gene_3040	67	immunity repressor	Aldo/keto reductase family	NADP-dependent oxidoreductase domain
gene_3041	154	hypothetical protein 0305phi8-36p102R	Protein of unknown function (DUF1348)	Protein of unknown function DUF1348
gene_3042	264	DNA transposition protein	DJ-1/PfpI family | Helix-turn-helix domain	DJ-1/PfpI | DNA binding HTH domain, AraC-type
gene_3043	148	resolvase	Resolvase, N terminal domain | Helix-turn-helix domain	Resolvase, N-terminal catalytic domain | Transposase IS30-like HTH domain
gene_3044	229	hypothetical protein PaBG_00046	#N/A	#N/A
gene_3045	867	diguanylate cyclase	PAS domain | PAS domain | GAF domain | Diguanylate cyclase, GGDEF domain | EAL domain	PAS domain | PAS domain | GAF domain | GGDEF domain | EAL domain

## Sheet: Prophages_IMBG180
Gene_ID	Protein length (aa)	NCBI_nr	Pfam	InterPro
gene_1112	261	metal-dependent hydrolase	Beta-lactamase superfamily domain	Metallo-beta-lactamase
gene_1113	265	hypothetical protein SEA_YDN12_46	TatD related DNase	TatD family
gene_1114	512	hypothetical protein PSPTOT1_3768	tRNA synthetases class I (M)	Methionyl/Leucyl tRNA synthetase
gene_1115	320	DNA polymerase III subunit gamma	DNA polymerase III, delta subunit	#N/A
gene_1116	214	putative thymidylate kinase	Thymidylate kinase	Thymidylate kinase-like domain
gene_1117	403	penicillin-binding protein 6b	D-alanyl-D-alanine carboxypeptidase | Penicillin-binding protein 5, C-terminal domain	Peptidase S11, D-alanyl-D-alanine carboxypeptidase A, N-terminal | Peptidase S11, D-Ala-D-Ala carboxypeptidase A, C-terminal
gene_1118	365	hypothetical protein CR8_148	Transglycosylase SLT domain	Transglycosylase SLT domain 2
gene_1119	191	hypothetical protein	SNARE associated Golgi protein	SNARE associated Golgi protein
gene_1120	364	hypothetical protein SF3_490	#N/A	#N/A
gene_1121	163	hypothetical protein KWAN_51	MlaD protein	Mce/MlaD
gene_1122	280	hypothetical protein 9g_00042	Bacitracin resistance protein BacA	Undecaprenyl-diphosphatase UppP
gene_1123	382	ProB	Mechanosensitive ion channel	Mechanosensitive ion channel MscS
gene_1124	268	integrase	Phage integrase family	Integrase, catalytic domain
gene_1125	102	hypothetical protein	Prophage CP4-57 regulatory protein (AlpA)	DNA-binding transcriptional activator AlpA
gene_1126	78	baseplate wedge subunit	#N/A	#N/A
gene_1127	83	hypothetical protein JA1_0048	#N/A	#N/A
gene_1128	95	polysaccharidase protein	#N/A	#N/A
gene_1129	65	hypothetical protein PaBG_00173	#N/A	#N/A
gene_1130	84	DNA primase/helicase	#N/A	#N/A
gene_1131	178	endopeptidase	#N/A	#N/A
gene_1132	121	hypothetical protein	#N/A	#N/A
gene_1133	213	DNA helicase	#N/A	#N/A
gene_1134	93	transcription regulator	Helix-turn-helix	Cro/C1-type helix-turn-helix domain
gene_1135	68	prophage anti-repressor	#N/A	#N/A
gene_1136	74	hypothetical protein vB_PaeM_PS2400001	#N/A	#N/A
gene_1137	117	structural protein	#N/A	#N/A
gene_1138	104	phosphoesterase	#N/A	#N/A
gene_1139	54	structural protein	#N/A	#N/A
gene_1140	80	DNA-binding protein	#N/A	#N/A
gene_1141	77	hypothetical protein	#N/A	#N/A
gene_1142	510	replicative DNA helicase	DnaB-like helicase N terminal domain | DnaB-like helicase C terminal domain	DNA helicase, DnaB-like, N-terminal | DNA helicase, DnaB-like, C-terminal
gene_1143	64	putative tape measure protein	#N/A	#N/A
gene_1144	96	hypothetical protein PaBG_00153	#N/A	#N/A
gene_1145	313	hypothetical protein SF3_560	#N/A	#N/A
gene_1146	160	unnamed protein product	#N/A	#N/A
gene_1147	243	terminase small subunit	#N/A	#N/A
gene_1148	715	putative large terminase subunit	Phage terminase large subunit (GpA)	Bacteriophage lambda, GpA
gene_1149	256	hypothetical protein PPF10_gp063	#N/A	#N/A
gene_1150	99	head-tail connector W	gpW	Head-to-tail joining protein W
gene_1151	576	phage portal protein	Phage portal protein, lambda family	Phage portal protein, lambda family
gene_1152	283	peptidase	Peptidase family S49	Peptidase S49
gene_1153	183	head-tail preconnector protein	#N/A	#N/A
gene_1154	132	hypothetical protein LILY_6	Bacteriophage lambda head decoration protein D	Head decoration protein D
gene_1155	369	capsid protein E	Phage major capsid protein E	Major capsid protein GpE
gene_1156	94	hypothetical protein SEA_FLAGSTAFF_25	#N/A	#N/A
gene_1157	67	hypothetical protein Syn7803C102_11	#N/A	#N/A
gene_1158	170	DNA helicase	#N/A	#N/A
gene_1159	79	hypothetical protein SfMu_38	Protein of unknown function (DUF2635)	Protein of unknown function DUF2635
gene_1160	495	tail sheath protein	Phage tail sheath protein subtilisin-like domain	Tail sheath protein, subtilisin-like domain
gene_1161	127	hypothetical protein SfI_0014	Phage tail tube protein	Bacteriophage Mu, GpM, tail tube
gene_1162	155	putative DNA ligase	Phage tail assembly chaperone proteins, E, or 41 or 14	Bacteriophage tail protein Gp41, putative
gene_1163	712	lytic tail protein	Transglycosylase SLT domain	Transglycosylase SLT domain 1
gene_1164	432	tail/DNA circulation protein	DNA circularisation protein N-terminus	DNA circulation, N-terminal
gene_1165	406	tail protein	#N/A	#N/A
gene_1166	168	baseplate assembly protein	Bacteriophage Mu Gp45 protein	Phage-associated protein Gp45
gene_1167	90	hypothetical protein SPN3US_0263	#N/A	#N/A
gene_1168	166	hypothetical protein SfMu_46	Phage protein GP46	Bacteriophage Mu, Gp46
gene_1169	371	hypothetical protein	Baseplate J-like protein	Baseplate protein J-like
gene_1170	196	tail protein	Uncharacterised protein conserved in bacteria (DUF2313)	Bacteriophage Mu-like, Gp48
gene_1171	469	putative side tail fiber protein	#N/A	#N/A
gene_1172	178	hypothetical protein CPAG_00057	#N/A	#N/A
gene_1173	107	hypothetical protein	#N/A	#N/A
gene_1174	145	putative endolysin	#N/A	#N/A
gene_1175	112	hypothetical protein tf_55	#N/A	#N/A
gene_1176	113	hypothetical protein BM5_70	#N/A	#N/A
gene_1177	209	hypothetical protein SBVP1_0077	#N/A	#N/A
gene_1178	44	putative tail tubular protein B	#N/A	#N/A
gene_1179	156	hypothetical protein SEA_MUFASA_87	#N/A	#N/A
gene_1180	110	C protein	Helix-turn-helix domain	#N/A
gene_1181	92	DNA polymerase	Ribonuclease toxin, BrnT, of type II toxin-antitoxin system	Ribonuclease toxin, BrnT, of type II toxin-antitoxin system
gene_1182	272	hypothetical protein D305_gp09	#N/A	#N/A
gene_1183	207	portal protein	#N/A	#N/A
gene_1184	104	putative thymidylate synthase	#N/A	#N/A
gene_1329	197	putative TetR transcriptional regulator	Bacterial regulatory proteins, tetR family | Tetracyclin repressor-like, C-terminal domain	DNA-binding HTH domain, TetR-type | Tetracyclin repressor-like, C-terminal domain
gene_1330	366	hypothetical protein Bcp1_219	Barrel-sandwich domain of CusB or HlyD membrane-fusion	RND efflux pump, membrane fusion protein, barrel-sandwich domain
gene_1331	1034	prohead protease	AcrB/AcrD/AcrF family	Acriflavin resistance protein
gene_1332	473	phage tail-related protein	Outer membrane efflux protein | Outer membrane efflux protein	Outer membrane efflux protein | Outer membrane efflux protein
gene_1333	31	#N/A	#N/A	#N/A
gene_1334	176	hypothetical protein VPLG_00077	Haem-NO-binding	Heme NO-binding
gene_1335	632	diguanylate cyclase	GAF domain | Diguanylate cyclase, GGDEF domain | EAL domain	GAF domain | GGDEF domain | EAL domain
gene_1336	129	transposase	Transposase DDE domain	Transposase DDE domain
gene_1337	51	transposase	#N/A	#N/A
gene_1338	216	#N/A	Inosine-uridine preferring nucleoside hydrolase	Inosine/uridine-preferring nucleoside hydrolase domain
gene_1339	35	tail fiber protein	#N/A	#N/A
gene_1340	81	DNA primase	#N/A	#N/A
gene_1341	665	putative iron outer membrane receptor	TonB-dependent Receptor Plug Domain	TonB-dependent receptor, plug domain
gene_1342	263	IS21 transposase	Integrase core domain	Integrase, catalytic core
gene_1343	209	putative RNA polymerase sigma 28 subunit SigF	Sigma-70 region 2 | Sigma-70, region 4	RNA polymerase sigma-70 region 2 | RNA polymerase sigma factor 70, region 4 type 2
gene_1344	325	hypothetical protein PTIM40_52	Domain of unknown function (DUF4880) | FecR protein	FecR, N-terminal | FecR protein
gene_1345	861	putative iron outer membrane receptor	TonB-dependent Receptor Plug Domain | TonB dependent receptor	TonB-dependent receptor, plug domain | TonB-dependent receptor-like, beta-barrel
gene_1346	559	unnamed protein product	ABC transporter transmembrane region | ABC transporter	ABC transporter type 1, transmembrane domain | ABC transporter-like
gene_1347	415	hypothetical protein	PepSY-associated TM region	PepSY-associated TM protein
gene_1348	84	hypothetical protein PBI_SBASH_1	#N/A	#N/A
gene_1349	237	putative exonuclease I	MotA/TolQ/ExbB proton channel family	MotA/TolQ/ExbB proton channel
gene_1350	169	immunity repressor	Biopolymer transport protein ExbD/TolR	Biopolymer transport protein ExbD/TolR
gene_1351	285	#N/A	Gram-negative bacterial TonB protein C-terminal	TonB, C-terminal
gene_1352	131	hypothetical protein mEpX1_042	Ferric uptake regulator family	Ferric-uptake regulator
gene_1353	201	terminase large subunit TerL	Heme oxygenase	Haem oxygenase-like
gene_1354	758	hypothetical protein CMP1-35	TonB-dependent Receptor Plug Domain | TonB dependent receptor	TonB-dependent receptor, plug domain | TonB-dependent receptor-like, beta-barrel
gene_1355	309	unnamed protein product	Periplasmic binding protein	ABC transporter periplasmic binding domain
gene_1356	341	hypothetical protein KELLEZIO_2	FecCD transport family	ABC transporter, permease protein, BtuC-like
gene_1357	276	unnamed protein product	ABC transporter	ABC transporter-like
gene_1358	106	hypothetical protein MaF1660_ph0007	Antibiotic biosynthesis monooxygenase	Antibiotic biosynthesis monooxygenase domain
gene_1359	264	putative DNA-directed RNA polymerase beta subunit	#N/A	#N/A
gene_1360	83	hypothetical protein CPKG_00043	Esterase Ig-like N-terminal domain	Esterase, Ig-like N-terminal
gene_1740	232	gp9	PhoU domain | PhoU domain	PhoU domain | PhoU domain
gene_1741	123	transposase	Putative transposase of IS4/5 family (DUF4096)	Putative transposase IS4/IS5 family
gene_1742	473	hypothetical protein My1_025	FAD binding domain | FAD linked oxidases, C-terminal domain	FAD linked oxidase, N-terminal | FAD-linked oxidase, C-terminal
gene_1743	534	hypothetical protein VCM_00149	Tetratricopeptide repeat | Glycosyltransferase family 9 (heptosyltransferase)	Glycosyl transferase, family 9
gene_1744	132	hypothetical protein CPT_Percy42	Domain of unknown function (DUF4112)	Protein of unknown function DUF4112
gene_1745	110	hypothetical protein CPT_Mater105	Rdx family	Selenoprotein, Rdx-type
gene_1746	700	gp3	Catalase | Catalase-related immune-responsive | C-terminal domain found in long catalases	Catalase core domain | Catalase immune-responsive domain | Large catalase, C-terminal domain
gene_1747	272	hypothetical protein 535AP2_36	Creatinine amidohydrolase	Creatininase/formamide hydrolase
gene_1748	384	tail fiber protein	#N/A	#N/A
gene_1749	95	transposase	Transposase DDE domain	Transposase DDE domain
gene_1750	95	lysin A	#N/A	#N/A
gene_1751	410	hypothetical protein	CobW/HypB/UreG, nucleotide-binding domain | Cobalamin synthesis protein cobW C-terminal domain	CobW/HypB/UreG, nucleotide-binding domain | Cobalamin (vitamin B12) biosynthesis CobW-like, C-terminal
gene_1752	197	transcription factor	Protein of unknown function (DUF1826)	Protein of unknown function DUF1826
gene_1753	235	hypothetical protein PBI_WHIRLWIND_69	#N/A	#N/A
gene_1754	64	unnamed protein product	#N/A	#N/A
gene_1755	114	DNA primase	#N/A	#N/A
gene_1756	71	putative tail fiber	#N/A	#N/A
gene_1757	116	hypothetical protein Tsac_2869	Oxidoreductase family, NAD-binding Rossmann fold	Oxidoreductase, N-terminal
gene_1758	39	gp36	#N/A	#N/A
gene_1759	472	hypothetical protein PBI_BLUEBERRY_12	Deoxyribodipyrimidine photo-lyase-related protein	Photolyase PhrB-like
gene_1760	180	hypothetical protein	short chain dehydrogenase	Short-chain dehydrogenase/reductase SDR
gene_1761	120	lysin B	Protein of unknown function, DUF393	Protein of unknown function DUF393
gene_1762	57	DNA endonuclease V	#N/A	#N/A
gene_1763	193	putative TetR transcriptional regulator	Bacterial regulatory proteins, tetR family | Tetracyclin repressor-like, C-terminal domain	DNA-binding HTH domain, TetR-type | TetR transcriptional regulator CgmR-like, C-terminal domain
gene_1764	79	structural protein	#N/A	#N/A
gene_1765	308	hypothetical protein EARLPHILLIPIV_166	Biotin-lipoyl like	Membrane fusion protein, biotin-lipoyl like domain
gene_1766	1012	putative ATPase	AcrB/AcrD/AcrF family	Acriflavin resistance protein
gene_1767	471	hypothetical protein ZZ1p0061	Outer membrane efflux protein | Outer membrane efflux protein	Outer membrane efflux protein | Outer membrane efflux protein
gene_1768	177	hypothetical protein P090810_054	6-O-methylguanine DNA methyltransferase, DNA binding domain	Methylated-DNA-[protein]-cysteine S-methyltransferase, DNA binding
gene_1769	205	unnamed protein product	GPR1/FUN34/yaaH family	Acetate transporter GPR1/FUN34/SatP family
gene_1770	37	putative baseplate J family protein	#N/A	#N/A
gene_1771	144	hypothetical protein S-CBP2_0047	Cytochrome c	Cytochrome c-like domain
gene_1772	116	hypothetical protein ECBP5_0001	#N/A	#N/A
gene_1773	119	#N/A	#N/A	#N/A
gene_1774	678	tapemeasure protein	Fusaric acid resistance protein family	Para-hydroxybenzoic acid efflux pump subunit AaeB/fusaric acid resistance protein
gene_1775	555	hypothetical protein MAM_094	Carbohydrate-selective porin, OprB family	Carbohydrate-selective porin OprB
gene_1776	188	#N/A	#N/A	#N/A
gene_1777	180	gp45	Fe2+ transport protein	Periplasmic metal-binding protein Tp34-type
gene_1778	378	replication initiation protein 15	Periplasmic binding protein	ABC transporter periplasmic binding domain
gene_1779	367	putative soluble lytic murein transglycosylase	FecCD transport family	ABC transporter, permease protein, BtuC-like
gene_1838	62	hypothetical protein PBI_NYXIS_6	#N/A	#N/A
gene_1839	291	hypothetical protein TSARBOMBA_219	Luciferase-like monooxygenase	Luciferase-like domain
gene_1840	309	hypothetical protein	D-isomer specific 2-hydroxyacid dehydrogenase, catalytic domain | D-isomer specific 2-hydroxyacid dehydrogenase, NAD binding domain	D-isomer specific 2-hydroxyacid dehydrogenase, catalytic domain | D-isomer specific 2-hydroxyacid dehydrogenase, NAD-binding domain
gene_1841	267	unnamed protein product	#N/A	#N/A
gene_1842	329	unnamed protein product	ABC transporter | Oligopeptide/dipeptide transporter, C-terminal region	ABC transporter-like | Oligopeptide/dipeptide ABC transporter, C-terminal
gene_1843	344	unnamed protein product	ABC transporter | Oligopeptide/dipeptide transporter, C-terminal region	ABC transporter-like | Oligopeptide/dipeptide ABC transporter, C-terminal
gene_1844	323	chain A, crystal structure of T4 lysozyme mutant T152v	Binding-protein-dependent transport system inner membrane component	ABC transporter type 1, transmembrane domain MetI-like
gene_1845	333	XkdT	Binding-protein-dependent transport system inner membrane component	ABC transporter type 1, transmembrane domain MetI-like
gene_1846	241	hypothetical protein CC31p266	N-acylglucosamine 2-epimerase (GlcNAc 2-epimerase)	#N/A
gene_1847	200	head decoration protein	N-acylglucosamine 2-epimerase (GlcNAc 2-epimerase)	#N/A
gene_1848	286	gp65	Enoyl-(Acyl carrier protein) reductase	#N/A
gene_1849	134	#N/A	#N/A	#N/A
gene_1850	75	hypothetical protein SEA_BANTAM_68	#N/A	#N/A
gene_1851	80	hypothetical protein AV952_gp25	#N/A	#N/A
gene_1852	33	gp293	#N/A	#N/A
gene_1853	112	hypothetical protein CAITLIN_121	#N/A	#N/A
gene_1854	44	hypothetical protein GMA6_98	#N/A	#N/A
gene_1855	35	hypothetical protein TSARBOMBA_39	#N/A	#N/A
gene_1856	342	carboxylesterase	Uncharacterised protein family (UPF0160)	Metal-dependent protein hydrolase
gene_1857	49	#N/A	#N/A	#N/A
gene_1858	485	phosphomannomutase	Phosphoglucomutase/phosphomannomutase, alpha/beta/alpha domain I | Phosphoglucomutase/phosphomannomutase, alpha/beta/alpha domain II | Phosphoglucomutase/phosphomannomutase, alpha/beta/alpha domain III | Phosphoglucomutase/phosphomannomutase, C-terminal domain	Alpha-D-phosphohexomutase, alpha/beta/alpha domain I | Alpha-D-phosphohexomutase, alpha/beta/alpha domain II | Alpha-D-phosphohexomutase, alpha/beta/alpha domain III | Alpha-D-phosphohexomutase, C-terminal
gene_1859	57	unnamed protein product	#N/A	#N/A
gene_1860	101	hypothetical protein BiPBO1_27	#N/A	#N/A
gene_1861	233	hypothetical protein	Pirin | Quercetinase C-terminal cupin domain	Pirin, N-terminal domain | Quercetin 2,3-dioxygenase, C-terminal cupin domain
gene_1862	310	gp43, RepA like protein	Bacterial regulatory helix-turn-helix protein, lysR family | LysR substrate binding domain	Transcription regulator HTH, LysR | LysR, substrate-binding
gene_1863	181	hypothetical protein ADP65_00025	NADPH-dependent FMN reductase	NADPH-dependent FMN reductase-like
gene_1864	214	gp114	Phosphoribosyl transferase domain	Phosphoribosyltransferase domain
gene_1865	89	HNH endonuclease domain protein	#N/A	#N/A
gene_1866	35	putative DNA helicase	#N/A	#N/A
gene_1867	68	hypothetical protein mEp390_017	TOBE domain	Transport-associated OB, type 1
gene_1868	29	#N/A	#N/A	#N/A
gene_1869	268	putative intein containing helicase/endonuclease protein	Encapsulating protein for peroxidase	Encapsulating protein for peroxidase
gene_1870	298	hypothetical protein CAITLIN_49	Dyp-type peroxidase family	Dyp-type peroxidase
gene_1871	275	hypothetical protein Bp8pC_202	Aspartyl/Asparaginyl beta-hydroxylase	Aspartyl/asparaginy/proline hydroxylase
gene_1872	398	transporter-like protein	Major Facilitator Superfamily	Major facilitator superfamily
gene_1873	698	putative acetyl transferase	Acyltransferase family	Acyltransferase 3
gene_2001	144	gp93	Ribosomal protein L11, N-terminal domain | Ribosomal protein L11, RNA binding domain	Ribosomal protein L11, N-terminal | Ribosomal protein L11, C-terminal
gene_2002	231	hypothetical protein	Ribosomal protein L1p/L10e family	Ribosomal protein L1/ribosomal biogenesis protein
gene_2003	151	hypothetical protein BN79_175	Ribosomal protein L10	Ribosomal protein L10P
gene_2004	125	hypothetical protein DFL12P1_0075	Ribosomal protein L7/L12 dimerisation domain | Ribosomal protein L7/L12 C-terminal domain	Ribosomal protein L7/L12, oligomerisation | Ribosomal protein L7/L12, C-terminal
gene_2005	1390	DNA-directed RNA polymerase beta subunit	RNA polymerase beta subunit | RNA polymerase Rpb2, domain 2 | RNA polymerase Rpb2, domain 3 | RNA polymerase beta subunit external 1 domain | RNA polymerase Rpb2, domain 6 | RNA polymerase Rpb2, domain 7	RNA polymerase, beta subunit, protrusion | RNA polymerase Rpb2, domain 2 | RNA polymerase Rpb2, domain 3 | DNA-directed RNA polymerase, beta subunit, external 1 domain | DNA-directed RNA polymerase, subunit 2, hybrid-binding domain | RNA polymerase Rpb2, domain 7
gene_2006	1398	putative DNA directed RNA polymerase largest subunit	RNA polymerase Rpb1, domain 1 | RNA polymerase Rpb1, domain 2 | RNA polymerase Rpb1, domain 2 | RNA polymerase Rpb1, domain 3 | RNA polymerase Rpb1, domain 4 | RNA polymerase Rpb1, domain 5	RNA polymerase Rpb1, domain 1 | RNA polymerase, alpha subunit | RNA polymerase, alpha subunit | RNA polymerase Rpb1, domain 3 | RNA polymerase Rpb1, domain 4 | RNA polymerase Rpb1, domain 5
gene_2007	162	tail tape measure	#N/A	#N/A
gene_2008	158	hypothetical protein phiES15_007	Ribosomal protein S7p/S5e	Ribosomal protein S7 domain
gene_2009	396	putative translation elongation factor EF-1 alpha	Elongation factor Tu GTP binding domain | Elongation factor Tu domain 2 | Elongation factor Tu C-terminal domain	Transcription factor, GTP-binding domain | Translation elongation factor EFTu-like, domain 2 | Translation elongation factor EFTu/EF1A, C-terminal
gene_2010	102	hypothetical protein CC2_099	Ribosomal protein S10p/S20e	Ribosomal protein S10 domain
gene_2011	216	internal virion protein	Ribosomal protein L3	Ribosomal protein L3
gene_2012	204	putative fructose-1,6-bisphosphate aldolase	Ribosomal protein L4/L1 family	Ribosomal protein L4/L1e
gene_2013	111	capsid assembly protein	Ribosomal protein L23	Ribosomal protein L25/L23
gene_2014	276	hypothetical protein PL1_25	Ribosomal Proteins L2, RNA binding domain | Ribosomal Proteins L2, C-terminal domain	Ribosomal Proteins L2, RNA binding domain | Ribosomal protein L2, C-terminal
gene_2015	92	hypothetical protein GMA3_32	Ribosomal protein S19	Ribosomal protein S19/S15
gene_2016	133	hypothetical protein AaV_344	Ribosomal protein L22p/L17e	Ribosomal protein L22/L17
gene_2017	225	lysin B	KH domain | Ribosomal protein S3, C-terminal domain	K Homology domain, type 2 | Ribosomal protein S3, C-terminal
gene_2018	138	lysin B	Ribosomal protein L16p/L10e	Ribosomal protein L10e/L16
gene_2019	78	hypothetical protein CR9_088	Ribosomal L29 protein	Ribosomal protein L29/L35
gene_2020	93	hypothetical protein KAYACHO_18	Ribosomal protein S17	Ribosomal protein S17/S11
gene_2021	122	hypothetical protein	Ribosomal protein L14p/L23e	Ribosomal protein L14P
gene_2022	106	hypothetical protein SWZG_00238	Ribosomal proteins 50S L24/mitochondrial 39S L24	Ribosomal protein L24
gene_2023	189	hypothetical protein CAITLIN_250	Ribosomal protein L5 | ribosomal L5P family C-terminus	Ribosomal protein L5, N-terminal | Ribosomal protein L5, C-terminal
gene_2024	101	hypothetical protein SEA_BRUSACORAM_76	Ribosomal protein S14p/S29e	Ribosomal protein S14
gene_2025	132	hypothetical protein PBI_BLUEBERRY_43	Ribosomal protein S8	Ribosomal protein S8
gene_2026	177	unnamed protein product	Ribosomal protein L6 | Ribosomal protein L6	Ribosomal protein L6, alpha-beta domain | Ribosomal protein L6, alpha-beta domain
gene_2027	120	hypothetical protein G380_gp147	Ribosomal L18 of archaea, bacteria, mitoch. and chloroplast	Ribosomal protein L18
gene_2028	192	hypothetical protein vB_PaeM_PS2400076	Ribosomal protein S5, N-terminal domain | Ribosomal protein S5, C-terminal domain	Ribosomal protein S5, N-terminal | Ribosomal protein S5, C-terminal
gene_2029	62	baseplate wedge initiator	Ribosomal protein L30p/L7e	Ribosomal protein L30, ferredoxin-like fold domain
gene_2030	162	phage virion morphogenesis family protein	Ribosomal proteins 50S-L15, 50S-L18e, 60S-L27A	Ribosomal protein L18e/L15P
gene_2031	449	hypothetical protein R1080702_240	SecY translocase	SecY/SEC61-alpha family
gene_2032	186	hypothetical protein	Adenylate kinase | Adenylate kinase, active site lid	Adenylate kinase, active site lid domain
gene_2033	172	hypothetical protein BN79_011	Ribosomal protein S13/S18	Ribosomal protein S13
gene_2034	130	hypothetical protein SXBG_00012	Ribosomal protein S11	Ribosomal protein S11
gene_2035	299	putative RNA polymerase alpha subunit C-terminal domain protein	RNA polymerase Rpb3/Rpb11 dimerisation domain | RNA polymerase Rpb3/RpoA insert domain | Bacterial RNA polymerase, alpha chain C terminal domain	DNA-directed RNA polymerase, RpoA/D/Rpb3-type | DNA-directed RNA polymerase, insert domain | RNA polymerase, alpha subunit, C-terminal
gene_2036	141	nicotinate ribosyltransferase	Ribosomal protein L17	Ribosomal protein L17
gene_2037	347	prophage repressor	NMT1-like family	#N/A
gene_2989	317	DNA transposition protein	DJ-1/PfpI family | Helix-turn-helix domain	DJ-1/PfpI | DNA binding HTH domain, AraC-type
gene_2990	154	hypothetical protein 0305phi8-36p102R	Protein of unknown function (DUF1348)	Protein of unknown function DUF1348
gene_2991	67	immunity repressor	Aldo/keto reductase family	NADP-dependent oxidoreductase domain
gene_2992	418	hypothetical protein AR9_g261	DDE superfamily endonuclease	Transposase IS701-like, DDE domain
gene_2993	85	putative DNA-directed RNA polymerase beta subunit	#N/A	#N/A
gene_2994	670	putative iron outer membrane receptor	TonB-dependent Receptor Plug Domain | TonB dependent receptor	TonB-dependent receptor, plug domain | TonB-dependent receptor-like, beta-barrel
gene_2995	48	minor tail protein	#N/A	#N/A
gene_2996	42	hypothetical protein phiJB_00028	#N/A	#N/A
gene_2997	87	DNA ligase	#N/A	#N/A
gene_2998	263	chromosome partitioning protein parB	ParB-like nuclease domain	ParB/Sulfiredoxin
gene_2999	154	hypothetical protein RHYG_00006	#N/A	#N/A
gene_3000	653	mobile element protein	Mu DNA-binding domain | Mu DNA binding, I gamma subdomain | Bacteriophage Mu transposase | Mu transposase, C-terminal	Mu-type HTH domain | Mu DNA binding, I gamma subdomain | Bacteriophage Mu, transposase | Transposase-like, Mu, C-terminal
gene_3001	332	DNA transposition protein	AAA domain | Mu B transposition protein, C terminal	AAA+ ATPase domain | B transposition protein, C-terminal
gene_3002	69	conserved protein of unknown function	#N/A	#N/A
gene_3003	221	transposase	Putative transposase of IS4/5 family (DUF4096)	Putative transposase IS4/IS5 family
gene_3004	108	hypothetical protein HUXLEY_226	#N/A	#N/A
gene_3005	81	hypothetical protein	#N/A	#N/A
gene_3006	86	clamp loader large subunit	#N/A	#N/A
gene_3007	99	host nuclease inhibitor protein	#N/A	#N/A
gene_3008	221	phage capsid protein	Protein of unknown function (DUF3164)	Bacteriophage B3, Orf6
gene_3009	71	hypothetical protein Phi13:2_gp055	#N/A	#N/A
gene_3010	149	hypothetical protein VPCG_00034	Protein of unknown function (DUF1018)	Bacteriophage Mu, Gp16
gene_3011	124	putative nicotinate phosphoribosyltransferase	#N/A	#N/A
gene_3012	66	unnamed protein product	#N/A	#N/A
gene_3013	127	hypothetical protein KS10_gp27	#N/A	#N/A
gene_3014	198	secretion activator protein	Glycosyl hydrolase 108	Protein of unknown function DUF847
gene_3015	135	tail length tape-measure protein	#N/A	#N/A
gene_3016	98	hypothetical protein phiCPV4_0022	#N/A	#N/A
gene_3017	101	hypothetical protein VPCG_00026	#N/A	#N/A
gene_3018	191	small terminase subunit	Protein of unknown function (DUF3486)	Bacteriophage Mu, Gp27
gene_3019	517	hypothetical protein RHVG_00032	#N/A	#N/A
gene_3020	56	unnamed protein product	#N/A	#N/A
gene_3021	111	hypothetical protein Syn7803US105_163	#N/A	#N/A
gene_3022	56	putative exonuclease A	#N/A	#N/A
gene_3023	85	hypothetical protein Lu11_0371	Phosphopantetheine attachment site	Phosphopantetheine binding ACP domain
gene_3024	572	hypothetical protein RHVG_00034	Protein of unknown function (DUF935)	Protein of unknown function DUF935
gene_3025	433	head morphogenesis protein	Phage Mu protein F like protein	Phage head morphogenesis domain
gene_3026	169	hypothetical protein B3ORF35	Phage virion morphogenesis family	Phage virion morphogensis protein
gene_3027	332	I protein	Mu-like prophage I protein	Protease, Mu phage/prophage I type
gene_3028	151	hypothetical protein HMPREFV_HMPID9847gp0037	#N/A	#N/A
gene_3029	316	major capsid protein	Mu-like prophage major head subunit gpT	Bacteriophage Mu, GpT
gene_3030	99	baseplate hub subunit and tail lysozyme	#N/A	#N/A
gene_3031	140	hypothetical protein SfMu_36	Protein of unknown function (DUF1320)	Bacteriophage Mu, Gp36
gene_3032	204	putative virion structural protein 2	#N/A	#N/A
gene_3033	84	hypothetical protein	#N/A	#N/A
gene_3034	494	tail sheath protein	Phage tail sheath protein subtilisin-like domain	Tail sheath protein, subtilisin-like domain
gene_3035	120	hypothetical protein VR26_035	Phage tail tube protein	Bacteriophage Mu, GpM, tail tube
gene_3036	139	hypothetical protein BCD7_0089	#N/A	#N/A
gene_3037	33	endopeptidase	#N/A	#N/A
gene_3038	786	tail tape measure protein	Phage-related minor tail protein	Phage tail tape measure protein
gene_3039	451	tail/DNA circulation protein	DNA circularisation protein N-terminus	DNA circulation, N-terminal
gene_3040	454	P protein	#N/A	#N/A
gene_782	137	hypothetical protein SEA_GHOBES_33	Tautomerase enzyme	Tautomerase, MSAD family
gene_783	137	#N/A	#N/A	#N/A
gene_784	88	hypothetical protein CHRISDB_270	#N/A	#N/A
gene_785	486	zincin-like protease fused to vWA domain	PepSY-associated TM region	PepSY-associated TM protein
gene_786	79	#N/A	#N/A	#N/A
gene_787	240	unnamed protein product	Serine hydrolase	Putative hydrolase RBBP9/YdeN
gene_788	171	fiber	#N/A	#N/A
gene_789	57	gp62	#N/A	#N/A
gene_790	71	Tmp	#N/A	#N/A
gene_791	254	baseplate wedge subunit	#N/A	#N/A
gene_792	226	head completion, neck hetero-dimeric protein	DJ-1/PfpI family	DJ-1/PfpI
gene_793	48	hypothetical protein	#N/A	#N/A
gene_794	114	hypothetical protein CPRG_00093	#N/A	#N/A
gene_795	123	tailspike 63D sialidase	#N/A	#N/A
gene_796	89	tape measure protein	#N/A	#N/A
gene_797	2861	tail assembly chaperone	Putative glucoamylase | Glycosyltransferase family 36 | Glycosyltransferase family 36 | Glycosyl hydrolase 36 superfamily, catalytic domain	Domain of unknown function DUF2329 | Glycosyl hydrolase 94 | Glycosyl hydrolase 94 | Glycosyl hydrolase 36, catalytic domain
gene_798	63	hypothetical protein SEA_SCHWABELTIER_30	#N/A	#N/A
gene_799	529	hypothetical protein SEP9_017	Sodium/hydrogen exchanger family	Cation/H+ exchanger
gene_800	332	lytic transglycosylase	Bacterial regulatory helix-turn-helix protein, lysR family | LysR substrate binding domain	Transcription regulator HTH, LysR | LysR, substrate-binding
gene_801	257	gp62	Enoyl-(Acyl carrier protein) reductase	#N/A
gene_802	609	putative ABC transporter family protein	ABC transporter	ABC transporter-like
gene_803	203	predicted transcription regulator	Transcriptional regulator PadR-like family	Transcription regulator PadR, N-terminal
gene_804	368	gp34 long tail fiber proximal subunit	UPF0176 acylphosphatase like domain | Rhodanese-like domain	UPF0176, acylphosphatase-like domain | Rhodanese-like domain
gene_805	127	hypothetical protein LSPA1_41	ArsC family	Arsenate reductase-like
