# Supplementary material for: The Space-Exposed Kombucha Microbial Community Member Komagataeibacter oboediens Showed Only Minor Changes in Its Genome After Reactivation on Earth
Source: Front Microbiol. 2022 Mar 11;13:782175. doi: 10.3389/fmicb.2022.782175 (PMC8970348; doi:10.3389/fmicb.2022.782175)
Supplement: Supplementary file 5 [file Table_4.XLSX]

## Sheet: Suppl. Mat 9
	KO	Description	EC number	IMBG185	IMBG180
	K00003	homoserine dehydrogenase	1.1.1.3	FKAPCPFO_02541	ABPAJMHB_02390
	K00010	myo-inositol 2-dehydrogenase / D-chiro-inositol 1-dehydrogenase	1.1.1.18; 1.1.1.369	FKAPCPFO_01556	ABPAJMHB_01845
	K00012	UDPglucose 6-dehydrogenase	1.1.1.22	FKAPCPFO_00915; FKAPCPFO_01920	ABPAJMHB_00446; ABPAJMHB_02086
	K00013	histidinol dehydrogenase	1.1.1.23	FKAPCPFO_02559	ABPAJMHB_02408
	K00014	shikimate dehydrogenase	1.1.1.25	FKAPCPFO_01857; FKAPCPFO_02180	ABPAJMHB_00663; ABPAJMHB_02023
	K00015	glyoxylate reductase	1.1.1.26	FKAPCPFO_01618	ABPAJMHB_01924
	K00027	malate dehydrogenase (oxaloacetate-decarboxylating)	1.1.1.38	FKAPCPFO_02138	ABPAJMHB_00799
	K00030	isocitrate dehydrogenase (NAD+)	1.1.1.41	FKAPCPFO_00044	ABPAJMHB_00349
	K00031	isocitrate dehydrogenase	1.1.1.42	FKAPCPFO_00838	ABPAJMHB_00523
	K00033	6-phosphogluconate dehydrogenase	1.1.1.44; 1.1.1.343	FKAPCPFO_00394; FKAPCPFO_03045	ABPAJMHB_02297; ABPAJMHB_02953
	K00036	glucose-6-phosphate 1-dehydrogenase	1.1.1.49; 1.1.1.363	FKAPCPFO_00393; FKAPCPFO_00494; FKAPCPFO_01962; FKAPCPFO_03046	ABPAJMHB_00823; ABPAJMHB_01241; ABPAJMHB_02296; ABPAJMHB_02952
	K00045	mannitol 2-dehydrogenase	1.1.1.67	FKAPCPFO_01236	ABPAJMHB_01413
	K00046	gluconate 5-dehydrogenase	1.1.1.69	FKAPCPFO_01802	ABPAJMHB_02858
	K00052	3-isopropylmalate dehydrogenase	1.1.1.85	FKAPCPFO_01076	ABPAJMHB_01557
	K00053	ketol-acid reductoisomerase	1.1.1.86	FKAPCPFO_00724	ABPAJMHB_03024
	K00057	glycerol-3-phosphate dehydrogenase (NAD(P)+)	1.1.1.94	FKAPCPFO_00112	ABPAJMHB_00281
	K00058	D-3-phosphoglycerate dehydrogenase / 2-oxoglutarate reductase	1.1.1.95; 1.1.1.399	FKAPCPFO_01294; FKAPCPFO_01548	ABPAJMHB_01355; ABPAJMHB_01837
	K00059	3-oxoacyl-[acyl-carrier protein] reductase	1.1.1.100	FKAPCPFO_01180; FKAPCPFO_01835	ABPAJMHB_01469; ABPAJMHB_02001
	K00067	dTDP-4-dehydrorhamnose reductase	1.1.1.133	FKAPCPFO_01929	ABPAJMHB_02095
	K00075	UDP-N-acetylmuramate dehydrogenase	1.3.1.98	FKAPCPFO_01948	ABPAJMHB_01255
	K00087	xanthine dehydrogenase molybdenum-binding subunit	1.17.1.4	FKAPCPFO_03092	ABPAJMHB_03030
	K00088	IMP dehydrogenase	1.1.1.205	FKAPCPFO_02793	ABPAJMHB_01074
	K00091	dihydroflavonol-4-reductase	1.1.1.219	FKAPCPFO_00692	ABPAJMHB_01021
	K00097	4-hydroxythreonine-4-phosphate dehydrogenase	1.1.1.262	FKAPCPFO_00565	ABPAJMHB_00894
	K00098	L-idonate 5-dehydrogenase	1.1.1.264	FKAPCPFO_01749	ABPAJMHB_02690
	K00099	1-deoxy-D-xylulose-5-phosphate reductoisomerase	1.1.1.267	FKAPCPFO_00166	ABPAJMHB_00227
	K00102	D-lactate dehydrogenase (cytochrome)	1.1.2.4	FKAPCPFO_01406	ABPAJMHB_01695
	K00111	glycerol-3-phosphate dehydrogenase	1.1.5.3	FKAPCPFO_02148	ABPAJMHB_00809
	K00116	malate dehydrogenase (quinone)	1.1.5.4	FKAPCPFO_00179	ABPAJMHB_00214
	K00117	quinoprotein glucose dehydrogenase	1.1.5.2	FKAPCPFO_01237	ABPAJMHB_01412
	K00121	S-(hydroxymethyl)glutathione dehydrogenase / alcohol dehydrogenase	1.1.1.284; 1.1.1.1	FKAPCPFO_02828; FKAPCPFO_03220	ABPAJMHB_01038; ABPAJMHB_03213
	K00128	aldehyde dehydrogenase (NAD+)	1.2.1.3	FKAPCPFO_02293	ABPAJMHB_02131
	K00133	aspartate-semialdehyde dehydrogenase	1.2.1.11	FKAPCPFO_00495	ABPAJMHB_00824
	K00134	glyceraldehyde 3-phosphate dehydrogenase	1.2.1.12	FKAPCPFO_00283	ABPAJMHB_00109
	K00135	succinate-semialdehyde dehydrogenase / glutarate-semialdehyde dehydrogenase	1.2.1.16; 1.2.1.79; 1.2.1.20	FKAPCPFO_01159; FKAPCPFO_01360; FKAPCPFO_01485; FKAPCPFO_01546; FKAPCPFO_01690; FKAPCPFO_02128; HEGGFPEL_00065	ABPAJMHB_00789; ABPAJMHB_01288; ABPAJMHB_01774; ABPAJMHB_01835; ABPAJMHB_01852; ABPAJMHB_03178; KEHGFNOJ_00065
	K00138	aldehyde dehydrogenase	1.2.1.-	FKAPCPFO_01386	ABPAJMHB_01675
	K00145	N-acetyl-gamma-glutamyl-phosphate reductase	1.2.1.38	FKAPCPFO_00250	ABPAJMHB_00142
	K00147	glutamate-5-semialdehyde dehydrogenase	1.2.1.41	FKAPCPFO_02528	ABPAJMHB_02284
	K00154	coniferyl-aldehyde dehydrogenase	1.2.1.68	FKAPCPFO_02956	ABPAJMHB_02891
	K00156	pyruvate dehydrogenase (quinone)	1.2.5.1	FKAPCPFO_03033	ABPAJMHB_02965
	K00161	pyruvate dehydrogenase E1 component alpha subunit	1.2.4.1	FKAPCPFO_02009	ABPAJMHB_01194
	K00162	pyruvate dehydrogenase E1 component beta subunit	1.2.4.1	FKAPCPFO_02010	ABPAJMHB_01193
	K00164	2-oxoglutarate dehydrogenase E1 component	1.2.4.2	FKAPCPFO_00487	ABPAJMHB_00816
	K00208	enoyl-[acyl-carrier protein] reductase I	1.3.1.9; 1.3.1.10	FKAPCPFO_01216	ABPAJMHB_01433
	K00215	4-hydroxy-tetrahydrodipicolinate reductase	1.17.1.8	FKAPCPFO_00615	ABPAJMHB_00944
	K00220	cyclohexadieny/prephenate dehydrogenase	1.3.1.43; 1.3.1.12	FKAPCPFO_00690	ABPAJMHB_01019
	K00228	coproporphyrinogen III oxidase	1.3.3.3	FKAPCPFO_00101	ABPAJMHB_00292
	K00239	succinate dehydrogenase / fumarate reductase, flavoprotein subunit	1.3.5.1; 1.3.5.4	FKAPCPFO_00498	ABPAJMHB_00827
	K00240	succinate dehydrogenase / fumarate reductase, iron-sulfur subunit	1.3.5.1; 1.3.5.4	FKAPCPFO_00499	ABPAJMHB_00828
	K00241	succinate dehydrogenase / fumarate reductase, cytochrome b subunit	-	FKAPCPFO_00496	ABPAJMHB_00825
	K00242	succinate dehydrogenase / fumarate reductase, membrane anchor subunit	-	FKAPCPFO_00497	ABPAJMHB_00826
	K00254	dihydroorotate dehydrogenase	1.3.5.2	FKAPCPFO_01657	ABPAJMHB_01885
	K00265	glutamate synthase (NADPH) large chain	1.4.1.13	FKAPCPFO_00134	ABPAJMHB_00259
	K00266	glutamate synthase (NADPH) small chain	1.4.1.13	FKAPCPFO_00135	ABPAJMHB_00258
	K00275	pyridoxamine 5'-phosphate oxidase	1.4.3.5	FKAPCPFO_01215	ABPAJMHB_01434
	K00278	L-aspartate oxidase	1.4.3.16	FKAPCPFO_02123	ABPAJMHB_00784
	K00281	glycine dehydrogenase	1.4.4.2	FKAPCPFO_00295	ABPAJMHB_00097
	K00285	D-amino-acid dehydrogenase	1.4.5.1	FKAPCPFO_00958; FKAPCPFO_02144	ABPAJMHB_00403; ABPAJMHB_00805
	K00286	pyrroline-5-carboxylate reductase	1.5.1.2	FKAPCPFO_02515	ABPAJMHB_02271
	K00297	methylenetetrahydrofolate reductase (NADPH)	1.5.1.20	FKAPCPFO_00577	ABPAJMHB_00906
	K00311	electron-transferring-flavoprotein dehydrogenase	1.5.5.1	FKAPCPFO_00632	ABPAJMHB_00961
	K00330	NADH-quinone oxidoreductase subunit A	7.1.1.2	FKAPCPFO_01121; FKAPCPFO_02084	ABPAJMHB_00746; ABPAJMHB_01512
	K00331	NADH-quinone oxidoreductase subunit B	7.1.1.2	FKAPCPFO_01122; FKAPCPFO_02083	ABPAJMHB_00745; ABPAJMHB_01511
	K00332	NADH-quinone oxidoreductase subunit C	7.1.1.2	FKAPCPFO_01123	ABPAJMHB_01510
	K00333	NADH-quinone oxidoreductase subunit D	7.1.1.2	FKAPCPFO_01124	ABPAJMHB_01509
	K00334	NADH-quinone oxidoreductase subunit E	7.1.1.2	FKAPCPFO_01125; FKAPCPFO_02081	ABPAJMHB_00743; ABPAJMHB_01508
	K00335	NADH-quinone oxidoreductase subunit F	7.1.1.2	FKAPCPFO_01126; FKAPCPFO_02080	ABPAJMHB_00742; ABPAJMHB_01507
	K00336	NADH-quinone oxidoreductase subunit G	7.1.1.2	FKAPCPFO_01127; FKAPCPFO_02079	ABPAJMHB_00741; ABPAJMHB_01506
	K00337	NADH-quinone oxidoreductase subunit H	7.1.1.2	FKAPCPFO_01128; FKAPCPFO_02078	ABPAJMHB_00740; ABPAJMHB_01505
	K00338	NADH-quinone oxidoreductase subunit I	7.1.1.2	FKAPCPFO_01129; FKAPCPFO_02077	ABPAJMHB_00739; ABPAJMHB_01504
	K00339	NADH-quinone oxidoreductase subunit J	7.1.1.2	FKAPCPFO_01130; FKAPCPFO_02076	ABPAJMHB_00738; ABPAJMHB_01503
	K00340	NADH-quinone oxidoreductase subunit K	7.1.1.2	FKAPCPFO_01131; FKAPCPFO_02075	ABPAJMHB_00737; ABPAJMHB_01502
	K00341	NADH-quinone oxidoreductase subunit L	7.1.1.2	FKAPCPFO_01132; FKAPCPFO_02074	ABPAJMHB_00736; ABPAJMHB_01501
	K00342	NADH-quinone oxidoreductase subunit M	7.1.1.2	FKAPCPFO_02073; FKAPCPFO_02595	ABPAJMHB_00735; ABPAJMHB_02444
	K00343	NADH-quinone oxidoreductase subunit N	7.1.1.2	FKAPCPFO_01133; FKAPCPFO_02072	ABPAJMHB_00734; ABPAJMHB_01500
	K00344	NADPH:quinone reductase	1.6.5.5	FKAPCPFO_00595; FKAPCPFO_02458	ABPAJMHB_00924; ABPAJMHB_02215
	K00362	nitrite reductase (NADH) large subunit	1.7.1.15	FKAPCPFO_02264	ABPAJMHB_02160
	K00380	sulfite reductase (NADPH) flavoprotein alpha-component	1.8.1.2	FKAPCPFO_02265	ABPAJMHB_02159
	K00381	sulfite reductase (NADPH) hemoprotein beta-component	1.8.1.2	FKAPCPFO_01209	ABPAJMHB_01440
	K00382	dihydrolipoamide dehydrogenase	1.8.1.4	FKAPCPFO_00485; FKAPCPFO_02012	ABPAJMHB_00814; ABPAJMHB_01191
	K00383	glutathione reductase (NADPH)	1.8.1.7	FKAPCPFO_00214	ABPAJMHB_00178
	K00384	thioredoxin reductase (NADPH)	1.8.1.9	FKAPCPFO_00959; FKAPCPFO_01979	ABPAJMHB_00402; ABPAJMHB_01224
	K00390	phosphoadenosine phosphosulfate reductase	1.8.4.8; 1.8.4.10	FKAPCPFO_01213	ABPAJMHB_01436
	K00410	ubiquinol-cytochrome c reductase cytochrome b/c1 subunit	-	FKAPCPFO_00664	ABPAJMHB_00993
	K00411	ubiquinol-cytochrome c reductase iron-sulfur subunit	7.1.1.8	FKAPCPFO_00801	ABPAJMHB_00560
	K00413	ubiquinol-cytochrome c reductase cytochrome c1 subunit	-	FKAPCPFO_00100	ABPAJMHB_00293
	K00425	cytochrome bd ubiquinol oxidase subunit I	7.1.1.7	FKAPCPFO_02172; FKAPCPFO_02186	ABPAJMHB_00655; ABPAJMHB_00669
	K00426	cytochrome bd ubiquinol oxidase subunit II	7.1.1.7	FKAPCPFO_02173; FKAPCPFO_02187	ABPAJMHB_00656; ABPAJMHB_00670
	K00428	cytochrome c peroxidase	1.11.1.5	FKAPCPFO_00104; FKAPCPFO_01447	ABPAJMHB_00289; ABPAJMHB_01736
	K00432	glutathione peroxidase	1.11.1.9	FKAPCPFO_00113	ABPAJMHB_00280
	K00433	non-heme chloroperoxidase	1.11.1.10	FKAPCPFO_03235	ABPAJMHB_03231
	K00459	nitronate monooxygenase	1.13.12.16	FKAPCPFO_00523	ABPAJMHB_00852
	K00476	aspartate beta-hydroxylase	1.14.11.16	FKAPCPFO_01524	ABPAJMHB_01813
	K00525	ribonucleoside-diphosphate reductase alpha chain	1.17.4.1	FKAPCPFO_02493; FKAPCPFO_02804	ABPAJMHB_01063; ABPAJMHB_02249
	K00526	ribonucleoside-diphosphate reductase beta chain	1.17.4.1	FKAPCPFO_01808; FKAPCPFO_02805	ABPAJMHB_01062; ABPAJMHB_02851
	K00528	ferredoxin/flavodoxin---NADP+ reductase	1.18.1.2; 1.19.1.1	FKAPCPFO_00215	ABPAJMHB_00177
	K00529	3-phenylpropionate/trans-cinnamate dioxygenase ferredoxin reductase component	1.18.1.3	FKAPCPFO_02208	ABPAJMHB_00691
	K00537	arsenate reductase (glutaredoxin)	1.20.4.1	FKAPCPFO_02116	ABPAJMHB_00777
	K00548	5-methyltetrahydrofolate--homocysteine methyltransferase	2.1.1.13	FKAPCPFO_00437	ABPAJMHB_02340
	K00549	5-methyltetrahydropteroyltriglutamate--homocysteine methyltransferase	2.1.1.14	HEGGFPEL_00001	KEHGFNOJ_00001
	K00554	tRNA (guanine37-N1)-methyltransferase	2.1.1.228	FKAPCPFO_01072	ABPAJMHB_01561
	K00566	tRNA-uridine 2-sulfurtransferase	2.8.1.13	FKAPCPFO_00343	ABPAJMHB_00049
	K00567	methylated-DNA-[protein]-cysteine S-methyltransferase	2.1.1.63	FKAPCPFO_00594; FKAPCPFO_01430	ABPAJMHB_00923; ABPAJMHB_01719
	K00568	2-polyprenyl-6-hydroxyphenyl methylase / 3-demethylubiquinone-9 3-methyltransferase	2.1.1.222; 2.1.1.64	FKAPCPFO_01261	ABPAJMHB_01388
	K00569	thiopurine S-methyltransferase	2.1.1.67	FKAPCPFO_01530	ABPAJMHB_01819
	K00570	phosphatidylethanolamine/phosphatidyl-N-methylethanolamine N-methyltransferase	2.1.1.17; 2.1.1.71	FKAPCPFO_00127	ABPAJMHB_00266
	K00571	site-specific DNA-methyltransferase (adenine-specific)	2.1.1.72	FKAPCPFO_00105	ABPAJMHB_00288
	K00573	protein-L-isoaspartate(D-aspartate) O-methyltransferase	2.1.1.77	FKAPCPFO_01886	ABPAJMHB_02052
	K00574	cyclopropane-fatty-acyl-phospholipid synthase	2.1.1.79	FKAPCPFO_01003	ABPAJMHB_01630
	K00575	chemotaxis protein methyltransferase CheR	2.1.1.80	FKAPCPFO_01033	ABPAJMHB_01600
	K00595	precorrin-6Y C5,15-methyltransferase (decarboxylating)	2.1.1.132	FKAPCPFO_00475	ABPAJMHB_02378
	K00600	glycine hydroxymethyltransferase	2.1.2.1	FKAPCPFO_01226	ABPAJMHB_01423
	K00602	phosphoribosylaminoimidazolecarboxamide formyltransferase / IMP cyclohydrolase	2.1.2.3; 3.5.4.10	FKAPCPFO_00651	ABPAJMHB_00980
	K00604	methionyl-tRNA formyltransferase	2.1.2.9	FKAPCPFO_00147	ABPAJMHB_00246
	K00605	aminomethyltransferase	2.1.2.10	FKAPCPFO_00297	ABPAJMHB_00095
	K00606	3-methyl-2-oxobutanoate hydroxymethyltransferase	2.1.2.11	FKAPCPFO_00810	ABPAJMHB_00551
	K00609	aspartate carbamoyltransferase catalytic subunit	2.1.3.2	FKAPCPFO_02609	ABPAJMHB_02458
	K00611	ornithine carbamoyltransferase	2.1.3.3	FKAPCPFO_02582	ABPAJMHB_02431
	K00615	transketolase	2.2.1.1	FKAPCPFO_00282; FKAPCPFO_00396; FKAPCPFO_03043	ABPAJMHB_00110; ABPAJMHB_02299; ABPAJMHB_02955
	K00620	glutamate N-acetyltransferase / amino-acid N-acetyltransferase	2.3.1.35; 2.3.1.1	FKAPCPFO_02665	ABPAJMHB_02516
	K00625	phosphate acetyltransferase	2.3.1.8	FKAPCPFO_00180	ABPAJMHB_00213
	K00627	pyruvate dehydrogenase E2 component (dihydrolipoamide acetyltransferase)	2.3.1.12	FKAPCPFO_02011; FKAPCPFO_03192	ABPAJMHB_01192; ABPAJMHB_03170
	K00640	serine O-acetyltransferase	2.3.1.30	FKAPCPFO_00326	ABPAJMHB_00066
	K00641	homoserine O-acetyltransferase/O-succinyltransferase	2.3.1.31; 2.3.1.46	FKAPCPFO_01140	ABPAJMHB_01493
	K00643	5-aminolevulinate synthase	2.3.1.37	FKAPCPFO_00280	ABPAJMHB_00112
	K00645	[acyl-carrier-protein] S-malonyltransferase	2.3.1.39	FKAPCPFO_01836	ABPAJMHB_02002
	K00648	3-oxoacyl-[acyl-carrier-protein] synthase III	2.3.1.180	FKAPCPFO_01087	ABPAJMHB_01546
	K00652	8-amino-7-oxononanoate synthase	2.3.1.47	FKAPCPFO_01249; FKAPCPFO_01821	ABPAJMHB_01400; ABPAJMHB_01987
	K00655	1-acyl-sn-glycerol-3-phosphate acyltransferase	2.3.1.51	FKAPCPFO_01027	ABPAJMHB_01606
	K00658	2-oxoglutarate dehydrogenase E2 component (dihydrolipoamide succinyltransferase)	2.3.1.61	FKAPCPFO_00486	ABPAJMHB_00815
	K00661	maltose O-acetyltransferase	2.3.1.79	FKAPCPFO_02256; FKAPCPFO_03206	ABPAJMHB_02168; ABPAJMHB_03192
	K00666	fatty-acyl-CoA synthase	6.2.1.-	FKAPCPFO_01819	ABPAJMHB_01985
	K00674	2,3,4,5-tetrahydropyridine-2,6-dicarboxylate N-succinyltransferase	2.3.1.117	FKAPCPFO_00151	ABPAJMHB_00242
	K00677	UDP-N-acetylglucosamine acyltransferase	2.3.1.129	FKAPCPFO_00160	ABPAJMHB_00233
	K00681	gamma-glutamyltranspeptidase / glutathione hydrolase	2.3.2.2; 3.4.19.13	FKAPCPFO_00050; FKAPCPFO_00278; FKAPCPFO_01646; FKAPCPFO_01757	ABPAJMHB_00114; ABPAJMHB_00343; ABPAJMHB_01896; ABPAJMHB_02698
	K00684	leucyl/phenylalanyl-tRNA---protein transferase	2.3.2.6	FKAPCPFO_01617	ABPAJMHB_01925
	K00688	glycogen phosphorylase	2.4.1.1	FKAPCPFO_01462	ABPAJMHB_01751
	K00692	levansucrase	2.4.1.10	FKAPCPFO_02154	ABPAJMHB_00637
	K00694	cellulose synthase (UDP-forming)	2.4.1.12	FKAPCPFO_00239; FKAPCPFO_01144; FKAPCPFO_01636	ABPAJMHB_00153; ABPAJMHB_01489; ABPAJMHB_01906
	K00697	trehalose 6-phosphate synthase	2.4.1.15; 2.4.1.347	FKAPCPFO_00023; FKAPCPFO_02499	ABPAJMHB_00370; ABPAJMHB_02255
	K00700	1,4-alpha-glucan branching enzyme	2.4.1.18	FKAPCPFO_01464	ABPAJMHB_01753
	K00703	starch synthase	2.4.1.21	FKAPCPFO_01463	ABPAJMHB_01752
	K00705	4-alpha-glucanotransferase	2.4.1.25	FKAPCPFO_01467	ABPAJMHB_01756
	K00720	ceramide glucosyltransferase	2.4.1.80	FKAPCPFO_00967	ABPAJMHB_00394
	K00721	dolichol-phosphate mannosyltransferase	2.4.1.83	FKAPCPFO_00572; FKAPCPFO_00658	ABPAJMHB_00901; ABPAJMHB_00987
	K00748	lipid-A-disaccharide synthase	2.4.1.182	FKAPCPFO_01186	ABPAJMHB_01463
	K00757	uridine phosphorylase	2.4.2.3	FKAPCPFO_01893	ABPAJMHB_02059
	K00759	adenine phosphoribosyltransferase	2.4.2.7	FKAPCPFO_00548	ABPAJMHB_00877
	K00761	uracil phosphoribosyltransferase	2.4.2.9	FKAPCPFO_00990	ABPAJMHB_01643
	K00762	orotate phosphoribosyltransferase	2.4.2.10	FKAPCPFO_02809	ABPAJMHB_01058
	K00763	nicotinate phosphoribosyltransferase	6.3.4.21	FKAPCPFO_00211	ABPAJMHB_00181
	K00764	amidophosphoribosyltransferase	2.4.2.14	FKAPCPFO_00440	ABPAJMHB_02343
	K00765	ATP phosphoribosyltransferase	2.4.2.17	FKAPCPFO_02560	ABPAJMHB_02409
	K00766	anthranilate phosphoribosyltransferase	2.4.2.18	FKAPCPFO_02006	ABPAJMHB_01197
	K00767	nicotinate-nucleotide pyrophosphorylase (carboxylating)	2.4.2.19	FKAPCPFO_02124	ABPAJMHB_00785
	K00768	nicotinate-nucleotide--dimethylbenzimidazole phosphoribosyltransferase	2.4.2.21	FKAPCPFO_01666	ABPAJMHB_01876
	K00769	xanthine phosphoribosyltransferase	2.4.2.22	FKAPCPFO_01166	ABPAJMHB_03185
	K00772	5'-methylthioadenosine phosphorylase	2.4.2.28	FKAPCPFO_00099	ABPAJMHB_00294
	K00773	queuine tRNA-ribosyltransferase	2.4.2.29	FKAPCPFO_00415	ABPAJMHB_02318
	K00782	L-lactate dehydrogenase complex protein LldG	-	FKAPCPFO_02505	ABPAJMHB_02261
	K00783	23S rRNA (pseudouridine1915-N3)-methyltransferase	2.1.1.177	FKAPCPFO_02531	ABPAJMHB_02287
	K00788	thiamine-phosphate pyrophosphorylase	2.5.1.3	FKAPCPFO_01865; FKAPCPFO_02445	ABPAJMHB_02031; ABPAJMHB_02202
	K00789	S-adenosylmethionine synthetase	2.5.1.6	FKAPCPFO_00614	ABPAJMHB_00943
	K00790	UDP-N-acetylglucosamine 1-carboxyvinyltransferase	2.5.1.7	FKAPCPFO_02563	ABPAJMHB_02412
	K00791	tRNA dimethylallyltransferase	2.5.1.75	FKAPCPFO_00721	ABPAJMHB_03021
	K00793	riboflavin synthase	2.5.1.9	FKAPCPFO_00679	ABPAJMHB_01008
	K00794	6,7-dimethyl-8-ribityllumazine synthase	2.5.1.78	FKAPCPFO_00677	ABPAJMHB_01006
	K00795	farnesyl diphosphate synthase	2.5.1.1; 2.5.1.10	FKAPCPFO_01172	ABPAJMHB_01477
	K00796	dihydropteroate synthase	2.5.1.15	FKAPCPFO_02681	ABPAJMHB_02500
	K00797	spermidine synthase	2.5.1.16	FKAPCPFO_00300	ABPAJMHB_00092
	K00798	cob(I)alamin adenosyltransferase	2.5.1.17	FKAPCPFO_01053	ABPAJMHB_01580
	K00799	glutathione S-transferase	2.5.1.18	FKAPCPFO_00267; FKAPCPFO_00342; FKAPCPFO_00931; FKAPCPFO_01534; FKAPCPFO_02387; FKAPCPFO_03181	ABPAJMHB_00050; ABPAJMHB_00125; ABPAJMHB_00430; ABPAJMHB_01823; ABPAJMHB_02618; ABPAJMHB_03155
	K00800	3-phosphoshikimate 1-carboxyvinyltransferase	2.5.1.19	FKAPCPFO_01639	ABPAJMHB_01903
	K00806	undecaprenyl diphosphate synthase	2.5.1.31	FKAPCPFO_00168	ABPAJMHB_00225
	K00812	aspartate aminotransferase	2.6.1.1	FKAPCPFO_01048; FKAPCPFO_01049; FKAPCPFO_03125	ABPAJMHB_01584; ABPAJMHB_01585; ABPAJMHB_03083
	K00817	histidinol-phosphate aminotransferase	2.6.1.9	FKAPCPFO_00399	ABPAJMHB_02302
	K00820	glutamine---fructose-6-phosphate transaminase (isomerizing)	2.6.1.16	FKAPCPFO_01869	ABPAJMHB_02035
	K00821	acetylornithine/N-succinyldiaminopimelate aminotransferase	2.6.1.11; 2.6.1.17	FKAPCPFO_02583	ABPAJMHB_02432
	K00822	beta-alanine--pyruvate transaminase	2.6.1.18	FKAPCPFO_02093	ABPAJMHB_00755
	K00826	branched-chain amino acid aminotransferase	2.6.1.42	FKAPCPFO_00460	ABPAJMHB_02363
	K00831	phosphoserine aminotransferase	2.6.1.52	FKAPCPFO_00248	ABPAJMHB_00144
	K00833	adenosylmethionine---8-amino-7-oxononanoate aminotransferase	2.6.1.62	FKAPCPFO_01250	ABPAJMHB_01399
	K00839	(S)-ureidoglycine---glyoxylate transaminase	2.6.1.112	FKAPCPFO_00048	ABPAJMHB_00345
	K00845	glucokinase	2.7.1.2	FKAPCPFO_00007	ABPAJMHB_00386
	K00847	fructokinase	2.7.1.4	FKAPCPFO_01175	ABPAJMHB_01474
	K00851	gluconokinase	2.7.1.12	FKAPCPFO_01052; FKAPCPFO_02428	ABPAJMHB_01581; ABPAJMHB_02185
	K00852	ribokinase	2.7.1.15	FKAPCPFO_00818	ABPAJMHB_00543
	K00854	xylulokinase	2.7.1.17	FKAPCPFO_03193	ABPAJMHB_03171
	K00858	NAD+ kinase	2.7.1.23	FKAPCPFO_00717	ABPAJMHB_03017
	K00859	dephospho-CoA kinase	2.7.1.24	FKAPCPFO_01856	ABPAJMHB_02022
	K00863	triose/dihydroxyacetone kinase / FAD-AMP lyase (cyclizing)	2.7.1.28; 2.7.1.29; 4.6.1.15	FKAPCPFO_01315	ABPAJMHB_01334
	K00864	glycerol kinase	2.7.1.30	FKAPCPFO_02149	ABPAJMHB_00810
	K00867	type I pantothenate kinase	2.7.1.33	FKAPCPFO_00274	ABPAJMHB_00118
	K00873	pyruvate kinase	2.7.1.40	FKAPCPFO_00689	ABPAJMHB_01018
	K00878	hydroxyethylthiazole kinase	2.7.1.50	FKAPCPFO_00003	ABPAJMHB_00390
	K00883	2-dehydro-3-deoxygalactonokinase	2.7.1.58	FKAPCPFO_03243	ABPAJMHB_03239
	K00899	5-methylthioribose kinase	2.7.1.100	FKAPCPFO_01303	ABPAJMHB_01346
	K00912	tetraacyldisaccharide 4'-kinase	2.7.1.130	FKAPCPFO_01206	ABPAJMHB_01443
	K00919	4-diphosphocytidyl-2-C-methyl-D-erythritol kinase	2.7.1.148	FKAPCPFO_02628	ABPAJMHB_02553
	K00925	acetate kinase	2.7.2.1	FKAPCPFO_00699	ABPAJMHB_01028
	K00926	carbamate kinase	2.7.2.2	FKAPCPFO_02226	ABPAJMHB_00709
	K00927	phosphoglycerate kinase	2.7.2.3	FKAPCPFO_00284	ABPAJMHB_00108
	K00928	aspartate kinase	2.7.2.4	FKAPCPFO_01260	ABPAJMHB_01389
	K00930	acetylglutamate kinase	2.7.2.8	FKAPCPFO_00152	ABPAJMHB_00241
	K00931	glutamate 5-kinase	2.7.2.11	FKAPCPFO_01965	ABPAJMHB_01238
	K00937	polyphosphate kinase	2.7.4.1	FKAPCPFO_00060	ABPAJMHB_00333
	K00939	adenylate kinase	2.7.4.3	FKAPCPFO_01570	ABPAJMHB_01972
	K00940	nucleoside-diphosphate kinase	2.7.4.6	FKAPCPFO_00064	ABPAJMHB_00329
	K00941	hydroxymethylpyrimidine/phosphomethylpyrimidine kinase	2.7.1.49; 2.7.4.7	FKAPCPFO_02683	ABPAJMHB_02498
	K00942	guanylate kinase	2.7.4.8	FKAPCPFO_00668	ABPAJMHB_00997
	K00943	dTMP kinase	2.7.4.9	FKAPCPFO_02788	ABPAJMHB_01079
	K00945	CMP/dCMP kinase	2.7.4.25	FKAPCPFO_01638	ABPAJMHB_01904
	K00946	thiamine-monophosphate kinase	2.7.4.16	FKAPCPFO_00010	ABPAJMHB_00383
	K00948	ribose-phosphate pyrophosphokinase	2.7.6.1	FKAPCPFO_02523	ABPAJMHB_02279
	K00950	2-amino-4-hydroxy-6-hydroxymethyldihydropteridine diphosphokinase	2.7.6.3	FKAPCPFO_00177	ABPAJMHB_00216
	K00954	pantetheine-phosphate adenylyltransferase	2.7.7.3	FKAPCPFO_00305	ABPAJMHB_00087
	K00955	bifunctional enzyme CysN/CysC	2.7.7.4; 2.7.1.25	FKAPCPFO_01211	ABPAJMHB_01438
	K00957	sulfate adenylyltransferase subunit 2	2.7.7.4	FKAPCPFO_01212	ABPAJMHB_01437
	K00962	polyribonucleotide nucleotidyltransferase	2.7.7.8	FKAPCPFO_00524	ABPAJMHB_00853
	K00963	UTP--glucose-1-phosphate uridylyltransferase	2.7.7.9	FKAPCPFO_01271	ABPAJMHB_01378
	K00969	nicotinate-nucleotide adenylyltransferase	2.7.7.18	FKAPCPFO_02529	ABPAJMHB_02285
	K00970	poly(A) polymerase	2.7.7.19	FKAPCPFO_00980	ABPAJMHB_01653
	K00973	glucose-1-phosphate thymidylyltransferase	2.7.7.24	FKAPCPFO_00858; FKAPCPFO_01908	ABPAJMHB_00503; ABPAJMHB_02074
	K00979	3-deoxy-manno-octulosonate cytidylyltransferase (CMP-KDO synthetase)	2.7.7.38	FKAPCPFO_01291	ABPAJMHB_01358
	K00981	phosphatidate cytidylyltransferase	2.7.7.41	FKAPCPFO_00167	ABPAJMHB_00226
	K00982	[glutamine synthetase] adenylyltransferase / [glutamine synthetase]-adenylyl-L-tyrosine phosphorylase	2.7.7.42; 2.7.7.89	FKAPCPFO_01612	ABPAJMHB_01930
	K00989	ribonuclease PH	2.7.7.56	FKAPCPFO_00521	ABPAJMHB_00850
	K00990	[protein-PII] uridylyltransferase	2.7.7.59	FKAPCPFO_00116	ABPAJMHB_00277
	K00992	N-acetyl-alpha-D-muramate 1-phosphate uridylyltransferase	2.7.7.99	FKAPCPFO_00961	ABPAJMHB_00400
	K00997	holo-[acyl-carrier protein] synthase	2.7.8.7	FKAPCPFO_00174	ABPAJMHB_00219
	K01000	phospho-N-acetylmuramoyl-pentapeptide-transferase	2.7.8.13	FKAPCPFO_01953	ABPAJMHB_01250
	K01006	pyruvate, orthophosphate dikinase	2.7.9.1	FKAPCPFO_01681	ABPAJMHB_01861
	K01011	thiosulfate/3-mercaptopyruvate sulfurtransferase	2.8.1.1; 2.8.1.2	FKAPCPFO_02034; FKAPCPFO_02049	ABPAJMHB_01154; ABPAJMHB_01169
	K01012	biotin synthase	2.8.1.6	FKAPCPFO_01844	ABPAJMHB_02010
	K01053	gluconolactonase	3.1.1.17	FKAPCPFO_00791; FKAPCPFO_02275; FKAPCPFO_03247	ABPAJMHB_00570; ABPAJMHB_02149; ABPAJMHB_03235
	K01054	acylglycerol lipase	3.1.1.23	FKAPCPFO_00779	ABPAJMHB_00582
	K01056	peptidyl-tRNA hydrolase, PTH1 family	3.1.1.29	FKAPCPFO_02526	ABPAJMHB_02282
	K01061	carboxymethylenebutenolidase	3.1.1.45	FKAPCPFO_00098; FKAPCPFO_01196	ABPAJMHB_00295; ABPAJMHB_01453
	K01066	acetyl esterase	3.1.1.-	FKAPCPFO_01960	ABPAJMHB_01243
	K01069	hydroxyacylglutathione hydrolase	3.1.2.6	FKAPCPFO_01025; FKAPCPFO_02537	ABPAJMHB_01608; ABPAJMHB_02293
	K01070	S-formylglutathione hydrolase	3.1.2.12	FKAPCPFO_02829	ABPAJMHB_01037
	K01079	phosphoserine phosphatase	3.1.3.3	FKAPCPFO_00720	ABPAJMHB_03020
	K01082	3'(2'), 5'-bisphosphate nucleotidase	3.1.3.7	FKAPCPFO_01012	ABPAJMHB_01621
	K01087	trehalose 6-phosphate phosphatase	3.1.3.12	FKAPCPFO_02498	ABPAJMHB_02254
	K01091	phosphoglycolate phosphatase	3.1.3.18	FKAPCPFO_00038; FKAPCPFO_01871	ABPAJMHB_00355; ABPAJMHB_02037
	K01092	myo-inositol-1(or 4)-monophosphatase	3.1.3.25	FKAPCPFO_01830; FKAPCPFO_02441	ABPAJMHB_01996; ABPAJMHB_02198
	K01093	4-phytase / acid phosphatase	3.1.3.26; 3.1.3.2	FKAPCPFO_00375	ABPAJMHB_00017
	K01095	phosphatidylglycerophosphatase A	3.1.3.27	FKAPCPFO_02017	ABPAJMHB_01186
	K01104	protein-tyrosine phosphatase	3.1.3.48	FKAPCPFO_02429	ABPAJMHB_02186
	K01114	phospholipase C	3.1.4.3	FKAPCPFO_02344	ABPAJMHB_02575
	K01118	FMN-dependent NADH-azoreductase	1.7.1.17	FKAPCPFO_03217	ABPAJMHB_03210
	K01120	3',5'-cyclic-nucleotide phosphodiesterase	3.1.4.17	FKAPCPFO_01311	ABPAJMHB_01338
	K01126	glycerophosphoryl diester phosphodiesterase	3.1.4.46	FKAPCPFO_01694	ABPAJMHB_01848
	K01129	dGTPase	3.1.5.1	FKAPCPFO_00224	ABPAJMHB_00168
	K01139	GTP diphosphokinase / guanosine-3',5'-bis(diphosphate) 3'-diphosphatase	2.7.6.5; 3.1.7.2	FKAPCPFO_00175	ABPAJMHB_00218
	K01141	exodeoxyribonuclease I	3.1.11.1	FKAPCPFO_02892	ABPAJMHB_02838
	K01142	exodeoxyribonuclease III	3.1.11.2	FKAPCPFO_00226; FKAPCPFO_02798	ABPAJMHB_00166; ABPAJMHB_01069
	K01144	exodeoxyribonuclease V	3.1.11.5	FKAPCPFO_01772	ABPAJMHB_02888
	K01153	type I restriction enzyme, R subunit	3.1.21.3	FKAPCPFO_03146	ABPAJMHB_03104
	K01154	type I restriction enzyme, S subunit	3.1.21.3	FKAPCPFO_01299; FKAPCPFO_03143	ABPAJMHB_01350; ABPAJMHB_03101
	K01159	crossover junction endodeoxyribonuclease RuvC	3.1.22.4	FKAPCPFO_02669	ABPAJMHB_02512
	K01169	ribonuclease I (enterobacter ribonuclease)	4.6.1.21	FKAPCPFO_02343	ABPAJMHB_02574
	K01173	endonuclease G, mitochondrial	-	FKAPCPFO_02474	ABPAJMHB_02231
	K01175	esterase	3.1.-.-	FKAPCPFO_01528	ABPAJMHB_01817
	K01179	endoglucanase	3.2.1.4	FKAPCPFO_01927	ABPAJMHB_02093
	K01187	alpha-glucosidase	3.2.1.20	FKAPCPFO_02371	ABPAJMHB_02602
	K01193	beta-fructofuranosidase	3.2.1.26	FKAPCPFO_01295	ABPAJMHB_01354
	K01194	alpha,alpha-trehalase	3.2.1.28	FKAPCPFO_00568	ABPAJMHB_00897
	K01214	isoamylase	3.2.1.68	FKAPCPFO_01465	ABPAJMHB_01754
	K01236	maltooligosyltrehalose trehalohydrolase	3.2.1.141	FKAPCPFO_01466	ABPAJMHB_01755
	K01239	purine nucleosidase	3.2.2.1	FKAPCPFO_01350; FKAPCPFO_01445; FKAPCPFO_02244; FKAPCPFO_02369	ABPAJMHB_01298; ABPAJMHB_01734; ABPAJMHB_02180; ABPAJMHB_02600
	K01241	AMP nucleosidase	3.2.2.4	FKAPCPFO_02455	ABPAJMHB_02212
	K01246	DNA-3-methyladenine glycosylase I	3.2.2.20	FKAPCPFO_02168	ABPAJMHB_00651
	K01251	adenosylhomocysteinase	3.3.1.1	FKAPCPFO_00903	ABPAJMHB_00458
	K01255	leucyl aminopeptidase	3.4.11.1	FKAPCPFO_00075; FKAPCPFO_01013	ABPAJMHB_00318; ABPAJMHB_01620
	K01259	proline iminopeptidase	3.4.11.5	FKAPCPFO_00331	ABPAJMHB_00061
	K01262	Xaa-Pro aminopeptidase	3.4.11.9	FKAPCPFO_00043	ABPAJMHB_00350
	K01265	methionyl aminopeptidase	3.4.11.18	FKAPCPFO_01647	ABPAJMHB_01895
	K01273	membrane dipeptidase	3.4.13.19	FKAPCPFO_00904	ABPAJMHB_00457
	K01286	D-alanyl-D-alanine carboxypeptidase	3.4.16.4	FKAPCPFO_00362; FKAPCPFO_01648	ABPAJMHB_00030; ABPAJMHB_01894
	K01299	carboxypeptidase Taq	3.4.17.19	FKAPCPFO_00118	ABPAJMHB_00275
	K01338	ATP-dependent Lon protease	3.4.21.53	FKAPCPFO_01117; FKAPCPFO_01179	ABPAJMHB_01470; ABPAJMHB_01516
	K01354	oligopeptidase B	3.4.21.83	FKAPCPFO_01092	ABPAJMHB_01541
	K01356	repressor LexA	3.4.21.88	FKAPCPFO_01246	ABPAJMHB_01403
	K01358	ATP-dependent Clp protease, protease subunit	3.4.21.92	FKAPCPFO_01115; FKAPCPFO_02544	ABPAJMHB_01518; ABPAJMHB_02393
	K01409	N6-L-threonylcarbamoyladenine synthase	2.3.1.234	FKAPCPFO_00111	ABPAJMHB_00282
	K01419	ATP-dependent HslUV protease, peptidase subunit HslV	3.4.25.2	FKAPCPFO_01040	ABPAJMHB_01593
	K01420	CRP/FNR family transcriptional regulator, anaerobic regulatory protein	-	FKAPCPFO_00627	ABPAJMHB_00956
	K01424	L-asparaginase	3.5.1.1	FKAPCPFO_01673	ABPAJMHB_01869
	K01433	formyltetrahydrofolate deformylase	3.5.1.10	FKAPCPFO_02190; FKAPCPFO_02695	ABPAJMHB_00673; ABPAJMHB_02486
	K01439	succinyl-diaminopimelate desuccinylase	3.5.1.18	FKAPCPFO_00150	ABPAJMHB_00243
	K01443	N-acetylglucosamine-6-phosphate deacetylase	3.5.1.25	FKAPCPFO_01773	ABPAJMHB_02887
	K01448	N-acetylmuramoyl-L-alanine amidase	3.5.1.28	FKAPCPFO_00322	ABPAJMHB_00070
	K01462	peptide deformylase	3.5.1.88	FKAPCPFO_00146; FKAPCPFO_00815; FKAPCPFO_01080	ABPAJMHB_00247; ABPAJMHB_00546; ABPAJMHB_01553
	K01464	dihydropyrimidinase	3.5.2.2	FKAPCPFO_02368	ABPAJMHB_02599
	K01465	dihydroorotase	3.5.2.3	FKAPCPFO_02553; FKAPCPFO_02608	ABPAJMHB_02402; ABPAJMHB_02457
	K01470	creatinine amidohydrolase	3.5.2.10	FKAPCPFO_01411; FKAPCPFO_02355	ABPAJMHB_01700; ABPAJMHB_02586
	K01473	N-methylhydantoinase A	3.5.2.14	FKAPCPFO_02213	ABPAJMHB_00696
	K01474	N-methylhydantoinase B	3.5.2.14	FKAPCPFO_02214	ABPAJMHB_00697
	K01485	cytosine/creatinine deaminase	3.5.4.1; 3.5.4.21	FKAPCPFO_02280; FKAPCPFO_02351	ABPAJMHB_02144; ABPAJMHB_02582
	K01486	adenine deaminase	3.5.4.2	FKAPCPFO_00457	ABPAJMHB_02360
	K01487	guanine deaminase	3.5.4.3	FKAPCPFO_01778; FKAPCPFO_01970	ABPAJMHB_01233; ABPAJMHB_02882
	K01488	adenosine deaminase	3.5.4.4	FKAPCPFO_02059; FKAPCPFO_02243	ABPAJMHB_00721; ABPAJMHB_02181
	K01489	cytidine deaminase	3.5.4.5	FKAPCPFO_01861	ABPAJMHB_02027
	K01491	methylenetetrahydrofolate dehydrogenase (NADP+) / methenyltetrahydrofolate cyclohydrolase	1.5.1.5; 3.5.4.9	FKAPCPFO_00578	ABPAJMHB_00907
	K01494	dCTP deaminase	3.5.4.13	FKAPCPFO_02564	ABPAJMHB_02413
	K01495	GTP cyclohydrolase IA	3.5.4.16	FKAPCPFO_02652	ABPAJMHB_02529
	K01496	phosphoribosyl-AMP cyclohydrolase	3.5.4.19	FKAPCPFO_01188	ABPAJMHB_01461
	K01501	nitrilase	3.5.5.1	HEGGFPEL_00044	KEHGFNOJ_00044
	K01507	inorganic pyrophosphatase	3.6.1.1	FKAPCPFO_00429	ABPAJMHB_02332
	K01520	dUTP pyrophosphatase	3.6.1.23	FKAPCPFO_01880	ABPAJMHB_02046
	K01521	CDP-diacylglycerol pyrophosphatase	3.6.1.26	FKAPCPFO_01450	ABPAJMHB_01739
	K01523	phosphoribosyl-ATP pyrophosphohydrolase	3.6.1.31	FKAPCPFO_02615	ABPAJMHB_02464
	K01524	exopolyphosphatase / guanosine-5'-triphosphate,3'-diphosphate pyrophosphatase	3.6.1.11; 3.6.1.40	FKAPCPFO_00059; FKAPCPFO_01177	ABPAJMHB_00334; ABPAJMHB_01472
	K01554	8-oxo-dGDP phosphatase	3.6.1.58	FKAPCPFO_00576	ABPAJMHB_00905
	K01561	haloacetate dehalogenase	3.8.1.3	HEGGFPEL_00074	KEHGFNOJ_00074
	K01568	pyruvate decarboxylase	4.1.1.1	FKAPCPFO_02645	ABPAJMHB_02536
	K01569	oxalate decarboxylase	4.1.1.2	FKAPCPFO_03105	ABPAJMHB_03063
	K01575	acetolactate decarboxylase	4.1.1.5	FKAPCPFO_02642	ABPAJMHB_02539
	K01576	benzoylformate decarboxylase	4.1.1.7	FKAPCPFO_00005	ABPAJMHB_00388
	K01581	ornithine decarboxylase	4.1.1.17	FKAPCPFO_00541	ABPAJMHB_00870
	K01586	diaminopimelate decarboxylase	4.1.1.20	FKAPCPFO_01862	ABPAJMHB_02028
	K01588	5-(carboxyamino)imidazole ribonucleotide mutase	5.4.99.18	FKAPCPFO_00035	ABPAJMHB_00358
	K01589	5-(carboxyamino)imidazole ribonucleotide synthase	6.3.4.18	FKAPCPFO_00036	ABPAJMHB_00357
	K01591	orotidine-5'-phosphate decarboxylase	4.1.1.23	FKAPCPFO_00560	ABPAJMHB_00889
	K01593	aromatic-L-amino-acid/L-tryptophan decarboxylase	4.1.1.28; 4.1.1.105	FKAPCPFO_01279	ABPAJMHB_01370
	K01595	phosphoenolpyruvate carboxylase	4.1.1.31	FKAPCPFO_01099	ABPAJMHB_01534
	K01599	uroporphyrinogen decarboxylase	4.1.1.37	FKAPCPFO_00639	ABPAJMHB_00968
	K01607	4-carboxymuconolactone decarboxylase	4.1.1.44	FKAPCPFO_02728	ABPAJMHB_02730
	K01609	indole-3-glycerol phosphate synthase	4.1.1.48	FKAPCPFO_02007	ABPAJMHB_01196
	K01611	S-adenosylmethionine decarboxylase	4.1.1.50	FKAPCPFO_00301	ABPAJMHB_00091
	K01613	phosphatidylserine decarboxylase	4.1.1.65	FKAPCPFO_01023	ABPAJMHB_01610
	K01621	xylulose-5-phosphate/fructose-6-phosphate phosphoketolase	4.1.2.9; 4.1.2.22	FKAPCPFO_00700	ABPAJMHB_01029
	K01623	fructose-bisphosphate aldolase, class I	4.1.2.13	FKAPCPFO_01742	ABPAJMHB_02683
	K01625	2-dehydro-3-deoxyphosphogluconate aldolase / (4S)-4-hydroxy-2-oxoglutarate aldolase	4.1.2.14; 4.1.3.42	FKAPCPFO_00309	ABPAJMHB_00083
	K01626	3-deoxy-7-phosphoheptulonate synthase	2.5.1.54	FKAPCPFO_00212	ABPAJMHB_00180
	K01627	2-dehydro-3-deoxyphosphooctonate aldolase (KDO 8-P synthase)	2.5.1.55	FKAPCPFO_01999	ABPAJMHB_01204
	K01631	2-dehydro-3-deoxyphosphogalactonate aldolase	4.1.2.21	FKAPCPFO_03244	ABPAJMHB_03238
	K01633	7,8-dihydroneopterin aldolase/epimerase/oxygenase	4.1.2.25; 5.1.99.8; 1.13.11.81	FKAPCPFO_01641	ABPAJMHB_01901
	K01647	citrate synthase	2.3.3.1	FKAPCPFO_02811	ABPAJMHB_01056
	K01649	2-isopropylmalate synthase	2.3.3.13	FKAPCPFO_00321	ABPAJMHB_00071
	K01652	acetolactate synthase I/II/III large subunit	2.2.1.6	FKAPCPFO_00722; FKAPCPFO_02643	ABPAJMHB_02538; ABPAJMHB_03022
	K01653	acetolactate synthase I/III small subunit	2.2.1.6	FKAPCPFO_00723	ABPAJMHB_03023
	K01657	anthranilate synthase component I	4.1.3.27	FKAPCPFO_02004	ABPAJMHB_01199
	K01658	anthranilate synthase component II	4.1.3.27	FKAPCPFO_02005	ABPAJMHB_01198
	K01669	deoxyribodipyrimidine photo-lyase	4.1.99.3	FKAPCPFO_00796	ABPAJMHB_00565
	K01673	carbonic anhydrase	4.2.1.1	FKAPCPFO_00200	ABPAJMHB_00192
	K01676	fumarate hydratase, class I	4.2.1.2	FKAPCPFO_00420	ABPAJMHB_02323
	K01679	fumarate hydratase, class II	4.2.1.2	FKAPCPFO_00790	ABPAJMHB_00571
	K01681	aconitate hydratase	4.2.1.3	FKAPCPFO_00537	ABPAJMHB_00866
	K01684	galactonate dehydratase	4.2.1.6	FKAPCPFO_03245	ABPAJMHB_03237
	K01687	dihydroxy-acid dehydratase	4.2.1.9	FKAPCPFO_02478	ABPAJMHB_02234
	K01689	enolase	4.2.1.11	FKAPCPFO_01242	ABPAJMHB_01407
	K01690	phosphogluconate dehydratase	4.2.1.12	FKAPCPFO_00308	ABPAJMHB_00084
	K01692	enoyl-CoA hydratase	4.2.1.17	FKAPCPFO_00607	ABPAJMHB_00936
	K01693	imidazoleglycerol-phosphate dehydratase	4.2.1.19	FKAPCPFO_02620	ABPAJMHB_02469
	K01695	tryptophan synthase alpha chain	4.2.1.20	FKAPCPFO_00600	ABPAJMHB_00929
	K01696	tryptophan synthase beta chain	4.2.1.20	FKAPCPFO_00599	ABPAJMHB_00928
	K01698	porphobilinogen synthase	4.2.1.24	FKAPCPFO_01224	ABPAJMHB_01425
	K01703	3-isopropylmalate/(R)-2-methylmalate dehydratase large subunit	4.2.1.33; 4.2.1.35	FKAPCPFO_01074	ABPAJMHB_01559
	K01704	3-isopropylmalate/(R)-2-methylmalate dehydratase small subunit	4.2.1.33; 4.2.1.35	FKAPCPFO_01075	ABPAJMHB_01558
	K01710	dTDP-glucose 4,6-dehydratase	4.2.1.46	FKAPCPFO_00859; FKAPCPFO_01909	ABPAJMHB_00502; ABPAJMHB_02075
	K01714	4-hydroxy-tetrahydrodipicolinate synthase	4.3.3.7	FKAPCPFO_01289	ABPAJMHB_01360
	K01719	uroporphyrinogen-III synthase	4.2.1.75	FKAPCPFO_00109	ABPAJMHB_00284
	K01725	cyanate lyase	4.2.1.104	FKAPCPFO_02312	ABPAJMHB_02112
	K01733	threonine synthase	4.2.3.1	FKAPCPFO_00120	ABPAJMHB_00273
	K01736	chorismate synthase	4.2.3.5	FKAPCPFO_01217	ABPAJMHB_01432
	K01737	6-pyruvoyltetrahydropterin/6-carboxytetrahydropterin synthase	4.2.3.12; 4.1.2.50	FKAPCPFO_01847	ABPAJMHB_02013
	K01738	cysteine synthase	2.5.1.47	FKAPCPFO_02600; FKAPCPFO_02634	ABPAJMHB_02449; ABPAJMHB_02547
	K01744	aspartate ammonia-lyase	4.3.1.1	FKAPCPFO_03135	ABPAJMHB_03093
	K01749	hydroxymethylbilane synthase	2.5.1.61	FKAPCPFO_00110	ABPAJMHB_00283
	K01754	threonine dehydratase	4.3.1.19	FKAPCPFO_00991	ABPAJMHB_01642
	K01755	argininosuccinate lyase	4.3.2.1	FKAPCPFO_01859	ABPAJMHB_02025
	K01756	adenylosuccinate lyase	4.3.2.2	FKAPCPFO_02020	ABPAJMHB_01183
	K01759	lactoylglutathione lyase	4.4.1.5	FKAPCPFO_00158; FKAPCPFO_00288	ABPAJMHB_00104; ABPAJMHB_00235
	K01760	cysteine-S-conjugate beta-lyase	4.4.1.13	FKAPCPFO_02035	ABPAJMHB_01168
	K01768	adenylate cyclase	4.6.1.1	FKAPCPFO_01854	ABPAJMHB_02020
	K01772	protoporphyrin/coproporphyrin ferrochelatase	4.99.1.1; 4.99.1.9	FKAPCPFO_00554	ABPAJMHB_00883
	K01775	alanine racemase	5.1.1.1	FKAPCPFO_02145	ABPAJMHB_00806
	K01776	glutamate racemase	5.1.1.3	FKAPCPFO_02808	ABPAJMHB_01059
	K01778	diaminopimelate epimerase	5.1.1.7	FKAPCPFO_00287	ABPAJMHB_00105
	K01783	ribulose-phosphate 3-epimerase	5.1.3.1	FKAPCPFO_00355	ABPAJMHB_00037
	K01784	UDP-glucose 4-epimerase	5.1.3.2	FKAPCPFO_00900	ABPAJMHB_00461
	K01785	aldose 1-epimerase	5.1.3.3	FKAPCPFO_00130; FKAPCPFO_00851	ABPAJMHB_00263; ABPAJMHB_00510
	K01790	dTDP-4-dehydrorhamnose 3,5-epimerase	5.1.3.13	FKAPCPFO_01928	ABPAJMHB_02094
	K01803	triosephosphate isomerase (TIM)	5.3.1.1	FKAPCPFO_02002	ABPAJMHB_01201
	K01807	ribose 5-phosphate isomerase A	5.3.1.6	FKAPCPFO_02427; FKAPCPFO_03069	ABPAJMHB_02184; ABPAJMHB_03001
	K01814	phosphoribosylformimino-5-aminoimidazole carboxamide ribotide isomerase	5.3.1.16	FKAPCPFO_02617	ABPAJMHB_02466
	K01817	phosphoribosylanthranilate isomerase	5.3.1.24	FKAPCPFO_00559	ABPAJMHB_00888
	K01835	phosphoglucomutase	5.4.2.2	FKAPCPFO_01309	ABPAJMHB_01340
	K01840	phosphomannomutase	5.4.2.8	FKAPCPFO_01270; FKAPCPFO_01513	ABPAJMHB_01379; ABPAJMHB_01802
	K01843	lysine 2,3-aminomutase	5.4.3.2	FKAPCPFO_02443	ABPAJMHB_02200
	K01866	tyrosyl-tRNA synthetase	6.1.1.1	FKAPCPFO_00348	ABPAJMHB_00044
	K01867	tryptophanyl-tRNA synthetase	6.1.1.2	FKAPCPFO_02831	ABPAJMHB_01035
	K01868	threonyl-tRNA synthetase	6.1.1.3	FKAPCPFO_02570	ABPAJMHB_02419
	K01869	leucyl-tRNA synthetase	6.1.1.4	FKAPCPFO_00365	ABPAJMHB_00027
	K01870	isoleucyl-tRNA synthetase	6.1.1.5	FKAPCPFO_02591	ABPAJMHB_02440
	K01872	alanyl-tRNA synthetase	6.1.1.7	FKAPCPFO_00199	ABPAJMHB_00193
	K01873	valyl-tRNA synthetase	6.1.1.9	FKAPCPFO_01884	ABPAJMHB_02050
	K01874	methionyl-tRNA synthetase	6.1.1.10	FKAPCPFO_02790	ABPAJMHB_01077
	K01875	seryl-tRNA synthetase	6.1.1.11	FKAPCPFO_00217	ABPAJMHB_00175
	K01876	aspartyl-tRNA synthetase	6.1.1.12	FKAPCPFO_00228	ABPAJMHB_00164
	K01878	glycyl-tRNA synthetase alpha chain	6.1.1.14	FKAPCPFO_00312	ABPAJMHB_00080
	K01879	glycyl-tRNA synthetase beta chain	6.1.1.14	FKAPCPFO_00313	ABPAJMHB_00079
	K01881	prolyl-tRNA synthetase	6.1.1.15	FKAPCPFO_01136	ABPAJMHB_01497
	K01883	cysteinyl-tRNA synthetase	6.1.1.16	FKAPCPFO_00207	ABPAJMHB_00185
	K01885	glutamyl-tRNA synthetase	6.1.1.17	FKAPCPFO_00209; FKAPCPFO_02610	ABPAJMHB_00183; ABPAJMHB_02459
	K01887	arginyl-tRNA synthetase	6.1.1.19	FKAPCPFO_00223	ABPAJMHB_00169
	K01889	phenylalanyl-tRNA synthetase alpha chain	6.1.1.20	FKAPCPFO_01183	ABPAJMHB_01466
	K01890	phenylalanyl-tRNA synthetase beta chain	6.1.1.20	FKAPCPFO_01184	ABPAJMHB_01465
	K01892	histidyl-tRNA synthetase	6.1.1.21	FKAPCPFO_01256	ABPAJMHB_01393
	K01894	glutamyl-Q tRNA(Asp) synthetase	6.1.1.-	FKAPCPFO_01047	ABPAJMHB_01586
	K01902	succinyl-CoA synthetase alpha subunit	6.2.1.5	FKAPCPFO_01843	ABPAJMHB_02009
	K01903	succinyl-CoA synthetase beta subunit	6.2.1.5	FKAPCPFO_01842	ABPAJMHB_02008
	K01908	propionyl-CoA synthetase	6.2.1.17	HEGGFPEL_00037	KEHGFNOJ_00037
	K01915	glutamine synthetase	6.3.1.2	FKAPCPFO_02200; FKAPCPFO_02205; FKAPCPFO_02459	ABPAJMHB_00683; ABPAJMHB_00688; ABPAJMHB_02216
	K01918	pantoate--beta-alanine ligase	6.3.2.1	FKAPCPFO_00876	ABPAJMHB_00485
	K01919	glutamate--cysteine ligase	6.3.2.2	FKAPCPFO_01199	ABPAJMHB_01450
	K01920	glutathione synthase	6.3.2.3	FKAPCPFO_00128	ABPAJMHB_00265
	K01921	D-alanine-D-alanine ligase	6.3.2.4	FKAPCPFO_01947	ABPAJMHB_01256
	K01923	phosphoribosylaminoimidazole-succinocarboxamide synthase	6.3.2.6	FKAPCPFO_02022	ABPAJMHB_01181
	K01924	UDP-N-acetylmuramate--alanine ligase	6.3.2.8	FKAPCPFO_01949	ABPAJMHB_01254
	K01925	UDP-N-acetylmuramoylalanine--D-glutamate ligase	6.3.2.9	FKAPCPFO_01952	ABPAJMHB_01251
	K01928	UDP-N-acetylmuramoyl-L-alanyl-D-glutamate--2,6-diaminopimelate ligase	6.3.2.13	FKAPCPFO_01955	ABPAJMHB_01248
	K01929	UDP-N-acetylmuramoyl-tripeptide--D-alanyl-D-alanine ligase	6.3.2.10	FKAPCPFO_01954	ABPAJMHB_01249
	K01933	phosphoribosylformylglycinamidine cyclo-ligase	6.3.3.1	FKAPCPFO_00062	ABPAJMHB_00331
	K01934	5-formyltetrahydrofolate cyclo-ligase	6.3.3.2	FKAPCPFO_02449	ABPAJMHB_02206
	K01937	CTP synthase	6.3.4.2	FKAPCPFO_02000	ABPAJMHB_01203
	K01939	adenylosuccinate synthase	6.3.4.4	FKAPCPFO_00246	ABPAJMHB_00146
	K01940	argininosuccinate synthase	6.3.4.5	FKAPCPFO_02834	ABPAJMHB_01032
	K01945	phosphoribosylamine---glycine ligase	6.3.4.13	FKAPCPFO_00447	ABPAJMHB_02350
	K01950	NAD+ synthase (glutamine-hydrolysing)	6.3.5.1	FKAPCPFO_02502	ABPAJMHB_02258
	K01951	GMP synthase (glutamine-hydrolysing)	6.3.5.2	FKAPCPFO_01985	ABPAJMHB_01218
	K01955	carbamoyl-phosphate synthase large subunit	6.3.5.5	FKAPCPFO_00993	ABPAJMHB_01640
	K01956	carbamoyl-phosphate synthase small subunit	6.3.5.5	FKAPCPFO_00994	ABPAJMHB_01639
	K01961	acetyl-CoA carboxylase, biotin carboxylase subunit	6.4.1.2; 6.3.4.14	FKAPCPFO_00546; FKAPCPFO_03133	ABPAJMHB_00875; ABPAJMHB_03091
	K01962	acetyl-CoA carboxylase carboxyl transferase subunit alpha	6.4.1.2; 2.1.3.15	FKAPCPFO_00191	ABPAJMHB_00201
	K01963	acetyl-CoA carboxylase carboxyl transferase subunit beta	6.4.1.2; 2.1.3.15	FKAPCPFO_00601	ABPAJMHB_00930
	K01972	DNA ligase (NAD+)	6.5.1.2	FKAPCPFO_01940	ABPAJMHB_01263
	K01975	RNA 2',3'-cyclic 3'-phosphodiesterase	3.1.4.58	FKAPCPFO_00084	ABPAJMHB_00309
	K01991	polysaccharide biosynthesis/export protein	-	FKAPCPFO_00881; FKAPCPFO_01911	ABPAJMHB_00480; ABPAJMHB_02077
	K01992	ABC-2 type transport system permease protein	-	FKAPCPFO_01391	ABPAJMHB_01680
	K01993	HlyD family secretion protein	-	FKAPCPFO_01393	ABPAJMHB_01682
	K02002	glycine betaine/proline transport system substrate-binding protein	-	FKAPCPFO_01839	ABPAJMHB_02005
	K02013	iron complex transport system ATP-binding protein	7.2.2.-	FKAPCPFO_00292; FKAPCPFO_01333; FKAPCPFO_01441; FKAPCPFO_01804; HEGGFPEL_00011	ABPAJMHB_00100; ABPAJMHB_01315; ABPAJMHB_01730; ABPAJMHB_02856; KEHGFNOJ_00012
	K02014	iron complex outermembrane recepter protein	-	FKAPCPFO_00812; FKAPCPFO_01154; FKAPCPFO_01345; FKAPCPFO_01933; FKAPCPFO_02189; FKAPCPFO_02242; FKAPCPFO_02246; FKAPCPFO_02873; FKAPCPFO_02944; FKAPCPFO_03050; FKAPCPFO_03073; FKAPCPFO_03137; FKAPCPFO_03229	ABPAJMHB_00549; ABPAJMHB_00672; ABPAJMHB_01270; ABPAJMHB_01303; ABPAJMHB_01479; ABPAJMHB_02178; ABPAJMHB_02182; ABPAJMHB_02819; ABPAJMHB_02903; ABPAJMHB_02982; ABPAJMHB_03049; ABPAJMHB_03095; ABPAJMHB_03222
	K02015	iron complex transport system permease protein	-	FKAPCPFO_00293; FKAPCPFO_01334; FKAPCPFO_01440; FKAPCPFO_01805; HEGGFPEL_00012	ABPAJMHB_00099; ABPAJMHB_01314; ABPAJMHB_01729; ABPAJMHB_02855; KEHGFNOJ_00013
	K02016	iron complex transport system substrate-binding protein	-	FKAPCPFO_00294; FKAPCPFO_01335; FKAPCPFO_01439; FKAPCPFO_01806; HEGGFPEL_00013	ABPAJMHB_00098; ABPAJMHB_01313; ABPAJMHB_01728; ABPAJMHB_02854; KEHGFNOJ_00014
	K02019	molybdate transport system regulatory protein	-	FKAPCPFO_00405	ABPAJMHB_02308
	K02022	HlyD family secretion protein	-	FKAPCPFO_00434	ABPAJMHB_02337
	K02031	peptide/nickel transport system ATP-binding protein	-	FKAPCPFO_01500	ABPAJMHB_01789
	K02032	peptide/nickel transport system ATP-binding protein	-	FKAPCPFO_01499	ABPAJMHB_01788
	K02033	peptide/nickel transport system permease protein	-	FKAPCPFO_01501	ABPAJMHB_01790
	K02034	peptide/nickel transport system permease protein	-	FKAPCPFO_01502	ABPAJMHB_01791
	K02035	peptide/nickel transport system substrate-binding protein	-	FKAPCPFO_00783; FKAPCPFO_02222	ABPAJMHB_00578; ABPAJMHB_00705
	K02036	phosphate transport system ATP-binding protein	7.3.2.1	FKAPCPFO_01067; FKAPCPFO_01403	ABPAJMHB_01566; ABPAJMHB_01692
	K02037	phosphate transport system permease protein	-	FKAPCPFO_01065; FKAPCPFO_01401	ABPAJMHB_01568; ABPAJMHB_01690
	K02038	phosphate transport system permease protein	-	FKAPCPFO_01066; FKAPCPFO_01402	ABPAJMHB_01567; ABPAJMHB_01691
	K02039	phosphate transport system protein	-	FKAPCPFO_00813; FKAPCPFO_01404	ABPAJMHB_00548; ABPAJMHB_01693
	K02040	phosphate transport system substrate-binding protein	-	FKAPCPFO_00372; FKAPCPFO_01185	ABPAJMHB_00020; ABPAJMHB_01464
	K02045	sulfate/thiosulfate transport system ATP-binding protein	7.3.2.3	FKAPCPFO_01380	ABPAJMHB_01669
	K02046	sulfate/thiosulfate transport system permease protein	-	FKAPCPFO_01382	ABPAJMHB_01671
	K02047	sulfate/thiosulfate transport system permease protein	-	FKAPCPFO_01381	ABPAJMHB_01670
	K02049	NitT/TauT family transport system ATP-binding protein	-	FKAPCPFO_01563; FKAPCPFO_01882; FKAPCPFO_02270; FKAPCPFO_02301; FKAPCPFO_02353	ABPAJMHB_01979; ABPAJMHB_02048; ABPAJMHB_02123; ABPAJMHB_02154; ABPAJMHB_02584
	K02050	NitT/TauT family transport system permease protein	-	FKAPCPFO_01881; FKAPCPFO_02354	ABPAJMHB_02047; ABPAJMHB_02585
	K02051	NitT/TauT family transport system substrate-binding protein	-	FKAPCPFO_01565; FKAPCPFO_02299; FKAPCPFO_02352; FKAPCPFO_03067	ABPAJMHB_01977; ABPAJMHB_02125; ABPAJMHB_02583; ABPAJMHB_02999
	K02052	putative spermidine/putrescine transport system ATP-binding protein	-	FKAPCPFO_00712	ABPAJMHB_03012
	K02055	putative spermidine/putrescine transport system substrate-binding protein	-	FKAPCPFO_00713	ABPAJMHB_03013
	K02065	phospholipid/cholesterol/gamma-HCH transport system ATP-binding protein	-	FKAPCPFO_00671; FKAPCPFO_01852; FKAPCPFO_02659	ABPAJMHB_01000; ABPAJMHB_02018; ABPAJMHB_02522
	K02066	phospholipid/cholesterol/gamma-HCH transport system permease protein	-	FKAPCPFO_00670; FKAPCPFO_01853; FKAPCPFO_02660	ABPAJMHB_00999; ABPAJMHB_02019; ABPAJMHB_02521
	K02067	phospholipid/cholesterol/gamma-HCH transport system substrate-binding protein	-	FKAPCPFO_01851; FKAPCPFO_02495; FKAPCPFO_02783	ABPAJMHB_01084; ABPAJMHB_02017; ABPAJMHB_02251
	K02074	zinc/manganese transport system ATP-binding protein	-	FKAPCPFO_00788	ABPAJMHB_00573
	K02075	zinc/manganese transport system permease protein	-	FKAPCPFO_00787	ABPAJMHB_00574
	K02077	zinc/manganese transport system substrate-binding protein	-	FKAPCPFO_00786	ABPAJMHB_00575
	K02078	acyl carrier protein	-	FKAPCPFO_01820; FKAPCPFO_01834	ABPAJMHB_01986; ABPAJMHB_02000
	K02083	allantoate deiminase	3.5.3.9	FKAPCPFO_00049	ABPAJMHB_00344
	K02108	F-type H+-transporting ATPase subunit a	-	FKAPCPFO_00654	ABPAJMHB_00983
	K02109	F-type H+-transporting ATPase subunit b	-	FKAPCPFO_00656; FKAPCPFO_00657	ABPAJMHB_00985; ABPAJMHB_00986
	K02111	F-type H+/Na+-transporting ATPase subunit alpha	7.1.2.2; 7.2.2.1	FKAPCPFO_00947	ABPAJMHB_00414
	K02112	F-type H+/Na+-transporting ATPase subunit beta	7.1.2.2; 7.2.2.1	FKAPCPFO_00949	ABPAJMHB_00412
	K02113	F-type H+-transporting ATPase subunit delta	-	FKAPCPFO_00946	ABPAJMHB_00415
	K02114	F-type H+-transporting ATPase subunit epsilon	-	FKAPCPFO_00950	ABPAJMHB_00411
	K02115	F-type H+-transporting ATPase subunit gamma	-	FKAPCPFO_00948	ABPAJMHB_00413
	K02116	ATP synthase protein I	-	FKAPCPFO_00653	ABPAJMHB_00982
	K02128	F-type H+-transporting ATPase subunit c	-	FKAPCPFO_00655	ABPAJMHB_00984
	K02160	acetyl-CoA carboxylase biotin carboxyl carrier protein	-	FKAPCPFO_00545; FKAPCPFO_03132; FKAPCPFO_03134	ABPAJMHB_00874; ABPAJMHB_03090; ABPAJMHB_03092
	K02169	malonyl-CoA O-methyltransferase	2.1.1.197	FKAPCPFO_01247	ABPAJMHB_01402
	K02170	pimeloyl-[acyl-carrier protein] methyl ester esterase	3.1.1.85	FKAPCPFO_01248	ABPAJMHB_01401
	K02188	cobalt-precorrin-5B (C1)-methyltransferase	2.1.1.195	FKAPCPFO_00478	ABPAJMHB_02381
	K02189	cobalt-precorrin 5A hydrolase	3.7.1.12	FKAPCPFO_00476	ABPAJMHB_02379
	K02192	bacterioferritin-associated ferredoxin	-	FKAPCPFO_01684	ABPAJMHB_01858
	K02193	heme exporter protein A	7.6.2.5	FKAPCPFO_00538	ABPAJMHB_00867
	K02194	heme exporter protein B	-	FKAPCPFO_00539	ABPAJMHB_00868
	K02195	heme exporter protein C	-	FKAPCPFO_01623	ABPAJMHB_01919
	K02197	cytochrome c-type biogenesis protein CcmE	-	FKAPCPFO_01625	ABPAJMHB_01917
	K02198	cytochrome c-type biogenesis protein CcmF	-	FKAPCPFO_01626	ABPAJMHB_01916
	K02199	cytochrome c biogenesis protein CcmG, thiol:disulfide interchange protein DsbE	-	FKAPCPFO_01627	ABPAJMHB_01915
	K02200	cytochrome c-type biogenesis protein CcmH	-	FKAPCPFO_01628; FKAPCPFO_01629	ABPAJMHB_01913; ABPAJMHB_01914
	K02204	homoserine kinase type II	2.7.1.39	FKAPCPFO_01062	ABPAJMHB_01571
	K02221	YggT family protein	-	FKAPCPFO_00643	ABPAJMHB_00972
	K02224	cobyrinic acid a,c-diamide synthase	6.3.5.9; 6.3.5.11	FKAPCPFO_00479	ABPAJMHB_02382
	K02226	alpha-ribazole phosphatase	3.1.3.73	FKAPCPFO_00581; FKAPCPFO_01668	ABPAJMHB_00910; ABPAJMHB_01874
	K02227	adenosylcobinamide-phosphate synthase	6.3.1.10	FKAPCPFO_01662	ABPAJMHB_01880
	K02229	precorrin-3B synthase	1.14.13.83	FKAPCPFO_00470	ABPAJMHB_02373
	K02230	cobaltochelatase CobN	6.6.1.2	FKAPCPFO_00469	ABPAJMHB_02372
	K02231	adenosylcobinamide kinase / adenosylcobinamide-phosphate guanylyltransferase	2.7.1.156; 2.7.7.62	FKAPCPFO_01665	ABPAJMHB_01877
	K02232	adenosylcobyric acid synthase	6.3.5.10	FKAPCPFO_01663; HEGGFPEL_00017	ABPAJMHB_01879; KEHGFNOJ_00018
	K02233	adenosylcobinamide-GDP ribazoletransferase	2.7.8.26	FKAPCPFO_01667	ABPAJMHB_01875
	K02234	cobalamin biosynthesis protein CobW	-	FKAPCPFO_00468	ABPAJMHB_02371
	K02238	competence protein ComEC	-	FKAPCPFO_02611	ABPAJMHB_02460
	K02257	heme o synthase	2.5.1.141	FKAPCPFO_00125	ABPAJMHB_00268
	K02274	cytochrome c oxidase subunit I	7.1.1.9	FKAPCPFO_00126	ABPAJMHB_00267
	K02291	15-cis-phytoene synthase	2.5.1.32	FKAPCPFO_00182	ABPAJMHB_00211
	K02297	cytochrome o ubiquinol oxidase subunit II	7.1.1.3	FKAPCPFO_00082	ABPAJMHB_00311
	K02298	cytochrome o ubiquinol oxidase subunit I	7.1.1.3	FKAPCPFO_00081	ABPAJMHB_00312
	K02299	cytochrome o ubiquinol oxidase subunit III	-	FKAPCPFO_00080	ABPAJMHB_00313
	K02300	cytochrome o ubiquinol oxidase subunit IV	-	FKAPCPFO_00079	ABPAJMHB_00314
	K02302	uroporphyrin-III C-methyltransferase / precorrin-2 dehydrogenase / sirohydrochlorin ferrochelatase	2.1.1.107; 1.3.1.76; 4.99.1.4	FKAPCPFO_00875	ABPAJMHB_00486
	K02313	chromosomal replication initiator protein	-	FKAPCPFO_01875	ABPAJMHB_02041
	K02314	replicative DNA helicase	3.6.4.12	FKAPCPFO_01234	ABPAJMHB_01415
	K02316	DNA primase	2.7.7.101	FKAPCPFO_00996	ABPAJMHB_01637
	K02335	DNA polymerase I	2.7.7.7	FKAPCPFO_00781	ABPAJMHB_00580
	K02337	DNA polymerase III subunit alpha	2.7.7.7	FKAPCPFO_01139	ABPAJMHB_01494
	K02338	DNA polymerase III subunit beta	2.7.7.7	FKAPCPFO_01874	ABPAJMHB_02040
	K02339	DNA polymerase III subunit chi	2.7.7.7	FKAPCPFO_01014	ABPAJMHB_01619
	K02340	DNA polymerase III subunit delta	2.7.7.7	FKAPCPFO_00367	ABPAJMHB_00025
	K02341	DNA polymerase III subunit delta'	2.7.7.7	FKAPCPFO_02789	ABPAJMHB_01078
	K02342	DNA polymerase III subunit epsilon	2.7.7.7	FKAPCPFO_01855	ABPAJMHB_02021
	K02343	DNA polymerase III subunit gamma/tau	2.7.7.7	FKAPCPFO_01645	ABPAJMHB_01897
	K02346	DNA polymerase IV	2.7.7.7	FKAPCPFO_02690	ABPAJMHB_02491
	K02355	elongation factor G	-	FKAPCPFO_01097	ABPAJMHB_01536
	K02356	elongation factor P	-	FKAPCPFO_02442	ABPAJMHB_02199
	K02357	elongation factor Ts	-	FKAPCPFO_01220	ABPAJMHB_01429
	K02358	elongation factor Tu	-	FKAPCPFO_01593	ABPAJMHB_01949
	K02371	enoyl-[acyl-carrier protein] reductase II	1.3.1.9	FKAPCPFO_01259	ABPAJMHB_01390
	K02372	3-hydroxyacyl-[acyl-carrier-protein] dehydratase	4.2.1.59	FKAPCPFO_00161	ABPAJMHB_00232
	K02379	FdhD protein	-	FKAPCPFO_01761	ABPAJMHB_02702
	K02426	cysteine desulfuration protein SufE	-	FKAPCPFO_01042	ABPAJMHB_01591
	K02427	23S rRNA (uridine2552-2'-O)-methyltransferase	2.1.1.166	FKAPCPFO_01176	ABPAJMHB_01473
	K02428	XTP/dITP diphosphohydrolase	3.6.1.66	FKAPCPFO_00522	ABPAJMHB_00851
	K02429	MFS transporter, FHS family, L-fucose permease	-	FKAPCPFO_02251	ABPAJMHB_02173
	K02433	aspartyl-tRNA(Asn)/glutamyl-tRNA(Gln) amidotransferase subunit A	6.3.5.6; 6.3.5.7	FKAPCPFO_00051; FKAPCPFO_01319	ABPAJMHB_00342; ABPAJMHB_01330
	K02434	aspartyl-tRNA(Asn)/glutamyl-tRNA(Gln) amidotransferase subunit B	6.3.5.6; 6.3.5.7	FKAPCPFO_01320	ABPAJMHB_01329
	K02435	aspartyl-tRNA(Asn)/glutamyl-tRNA(Gln) amidotransferase subunit C	6.3.5.6; 6.3.5.7	FKAPCPFO_01318	ABPAJMHB_01331
	K02437	glycine cleavage system H protein	-	FKAPCPFO_00296	ABPAJMHB_00096
	K02440	glycerol uptake facilitator protein	-	FKAPCPFO_02147	ABPAJMHB_00808
	K02444	DeoR family transcriptional regulator, glycerol-3-phosphate regulon repressor	-	FKAPCPFO_01376	ABPAJMHB_01665
	K02453	general secretion pathway protein D	-	FKAPCPFO_02156	ABPAJMHB_00639
	K02454	general secretion pathway protein E	7.4.2.8	FKAPCPFO_02163	ABPAJMHB_00646
	K02455	general secretion pathway protein F	-	FKAPCPFO_02164	ABPAJMHB_00647
	K02456	general secretion pathway protein G	-	FKAPCPFO_02161	ABPAJMHB_00644
	K02457	general secretion pathway protein H	-	FKAPCPFO_02165	ABPAJMHB_00648
	K02458	general secretion pathway protein I	-	FKAPCPFO_02166	ABPAJMHB_00649
	K02459	general secretion pathway protein J	-	FKAPCPFO_02167	ABPAJMHB_00650
	K02460	general secretion pathway protein K	-	FKAPCPFO_02155	ABPAJMHB_00638
	K02461	general secretion pathway protein L	-	FKAPCPFO_02159	ABPAJMHB_00642
	K02462	general secretion pathway protein M	-	FKAPCPFO_02158	ABPAJMHB_00641
	K02469	DNA gyrase subunit A	5.6.2.2	FKAPCPFO_00304	ABPAJMHB_00088
	K02470	DNA gyrase subunit B	5.6.2.2	FKAPCPFO_01872	ABPAJMHB_02038
	K02471	vitamin B12/bleomycin/antimicrobial peptide transport system ATP-binding/permease protein	-	FKAPCPFO_00785	ABPAJMHB_00576
	K02482	two-component system, NtrC family, sensor kinase	2.7.13.3	FKAPCPFO_01038	ABPAJMHB_01595
	K02483	two-component system, OmpR family, response regulator	-	FKAPCPFO_00512; FKAPCPFO_01607; FKAPCPFO_02308; FKAPCPFO_02575; FKAPCPFO_02633	ABPAJMHB_00841; ABPAJMHB_01935; ABPAJMHB_02116; ABPAJMHB_02424; ABPAJMHB_02548
	K02484	two-component system, OmpR family, sensor kinase	2.7.13.3	FKAPCPFO_02309	ABPAJMHB_02115
	K02488	two-component system, cell cycle response regulator	2.7.7.65	FKAPCPFO_01769	ABPAJMHB_02710
	K02493	release factor glutamine methyltransferase	2.1.1.297	FKAPCPFO_01253	ABPAJMHB_01396
	K02495	oxygen-independent coproporphyrinogen III oxidase	1.3.98.3	FKAPCPFO_00630	ABPAJMHB_00959
	K02500	imidazole glycerol-phosphate synthase subunit HisF	4.3.2.10	FKAPCPFO_02616	ABPAJMHB_02465
	K02501	imidazole glycerol-phosphate synthase subunit HisH	4.3.2.10	FKAPCPFO_02618	ABPAJMHB_02467
	K02502	ATP phosphoribosyltransferase regulatory subunit	-	FKAPCPFO_00247	ABPAJMHB_00145
	K02503	histidine triad (HIT) family protein	-	FKAPCPFO_02614	ABPAJMHB_02463
	K02510	4-hydroxy-2-oxoheptanedioate aldolase	4.1.2.52	FKAPCPFO_01547	ABPAJMHB_01836
	K02517	Kdo2-lipid IVA lauroyltransferase/acyltransferase	2.3.1.241; 2.3.1.-	FKAPCPFO_01205	ABPAJMHB_01444
	K02518	translation initiation factor IF-1	-	FKAPCPFO_02558	ABPAJMHB_02407
	K02519	translation initiation factor IF-2	-	FKAPCPFO_00529	ABPAJMHB_00858
	K02520	translation initiation factor IF-3	-	FKAPCPFO_02571	ABPAJMHB_02420
	K02523	octaprenyl-diphosphate synthase	2.5.1.90	FKAPCPFO_02807	ABPAJMHB_01060
	K02527	3-deoxy-D-manno-octulosonic-acid transferase	2.4.99.12; 2.4.99.13; 2.4.99.14; 2.4.99.15	FKAPCPFO_01207	ABPAJMHB_01442
	K02528	16S rRNA (adenine1518-N6/adenine1519-N6)-dimethyltransferase	2.1.1.182	FKAPCPFO_01004	ABPAJMHB_01629
	K02529	LacI family transcriptional regulator	-	FKAPCPFO_03060	ABPAJMHB_02992
	K02533	tRNA/rRNA methyltransferase	2.1.1.-	FKAPCPFO_00208	ABPAJMHB_00184
	K02535	UDP-3-O-[3-hydroxymyristoyl] N-acetylglucosamine deacetylase	3.5.1.108	FKAPCPFO_01943	ABPAJMHB_01260
	K02536	UDP-3-O-[3-hydroxymyristoyl] glucosamine N-acyltransferase	2.3.1.191	FKAPCPFO_00162	ABPAJMHB_00231
	K02554	2-keto-4-pentenoate hydratase	4.2.1.80	FKAPCPFO_01498	ABPAJMHB_01787
	K02557	chemotaxis protein MotB	-	FKAPCPFO_02438	ABPAJMHB_02195
	K02563	UDP-N-acetylglucosamine--N-acetylmuramyl-(pentapeptide) pyrophosphoryl-undecaprenol N-acetylglucosamine transferase	2.4.1.227	FKAPCPFO_01950	ABPAJMHB_01253
	K02564	glucosamine-6-phosphate deaminase	3.5.99.6	FKAPCPFO_02252	ABPAJMHB_02172
	K02575	MFS transporter, NNP family, nitrate/nitrite transporter	-	FKAPCPFO_02262	ABPAJMHB_02162
	K02584	Nif-specific regulatory protein	-	FKAPCPFO_02310	ABPAJMHB_02114
	K02600	transcription termination/antitermination protein NusA	-	FKAPCPFO_00531	ABPAJMHB_00860
	K02601	transcription termination/antitermination protein NusG	-	FKAPCPFO_00941	ABPAJMHB_00420
	K02622	topoisomerase IV subunit B	5.6.2.2	FKAPCPFO_02596	ABPAJMHB_02445
	K02624	IclR family transcriptional regulator, pca regulon regulatory protein	-	FKAPCPFO_02204; FKAPCPFO_02223	ABPAJMHB_00687; ABPAJMHB_00706
	K02654	leader peptidase (prepilin peptidase) / N-methyltransferase	3.4.23.43; 2.1.1.-	FKAPCPFO_02162	ABPAJMHB_00645
	K02687	ribosomal protein L11 methyltransferase	2.1.1.-	FKAPCPFO_00041	ABPAJMHB_00352
	K02784	phosphocarrier protein HPr	-	FKAPCPFO_00649	ABPAJMHB_00978
	K02793	mannose PTS system EIIA component	2.7.1.191	FKAPCPFO_00648	ABPAJMHB_00977
	K02823	dihydroorotate dehydrogenase electron transfer subunit	-	FKAPCPFO_01889	ABPAJMHB_02055
	K02834	ribosome-binding factor A	-	FKAPCPFO_00528	ABPAJMHB_00857
	K02835	peptide chain release factor 1	-	FKAPCPFO_01255	ABPAJMHB_01394
	K02836	peptide chain release factor 2	-	FKAPCPFO_00517	ABPAJMHB_00846
	K02837	peptide chain release factor 3	-	FKAPCPFO_00206	ABPAJMHB_00186
	K02838	ribosome recycling factor	-	FKAPCPFO_00169	ABPAJMHB_00224
	K02849	heptosyltransferase III	2.4.-.-	FKAPCPFO_01190	ABPAJMHB_01459
	K02851	UDP-GlcNAc:undecaprenyl-phosphate/decaprenyl-phosphate GlcNAc-1-phosphate transferase	2.7.8.33; 2.7.8.35	FKAPCPFO_00072	ABPAJMHB_00321
	K02860	16S rRNA processing protein RimM	-	FKAPCPFO_01071	ABPAJMHB_01562
	K02863	large subunit ribosomal protein L1	-	FKAPCPFO_01600	ABPAJMHB_01942
	K02864	large subunit ribosomal protein L10	-	FKAPCPFO_01599	ABPAJMHB_01943
	K02867	large subunit ribosomal protein L11	-	FKAPCPFO_01601	ABPAJMHB_01941
	K02871	large subunit ribosomal protein L13	-	FKAPCPFO_02471	ABPAJMHB_02228
	K02874	large subunit ribosomal protein L14	-	FKAPCPFO_01581	ABPAJMHB_01961
	K02876	large subunit ribosomal protein L15	-	FKAPCPFO_01572	ABPAJMHB_01970
	K02878	large subunit ribosomal protein L16	-	FKAPCPFO_01584	ABPAJMHB_01958
	K02879	large subunit ribosomal protein L17	-	FKAPCPFO_01566	ABPAJMHB_01976
	K02881	large subunit ribosomal protein L18	-	FKAPCPFO_01575	ABPAJMHB_01967
	K02884	large subunit ribosomal protein L19	-	FKAPCPFO_01073	ABPAJMHB_01560
	K02886	large subunit ribosomal protein L2	-	FKAPCPFO_01588	ABPAJMHB_01954
	K02887	large subunit ribosomal protein L20	-	FKAPCPFO_01182	ABPAJMHB_01467
	K02888	large subunit ribosomal protein L21	-	FKAPCPFO_01968	ABPAJMHB_01235
	K02890	large subunit ribosomal protein L22	-	FKAPCPFO_01586	ABPAJMHB_01956
	K02892	large subunit ribosomal protein L23	-	FKAPCPFO_01589	ABPAJMHB_01953
	K02895	large subunit ribosomal protein L24	-	FKAPCPFO_01580	ABPAJMHB_01962
	K02897	large subunit ribosomal protein L25	-	FKAPCPFO_02525	ABPAJMHB_02281
	K02899	large subunit ribosomal protein L27	-	FKAPCPFO_01967	ABPAJMHB_01236
	K02902	large subunit ribosomal protein L28	-	FKAPCPFO_01096	ABPAJMHB_01537
	K02904	large subunit ribosomal protein L29	-	FKAPCPFO_01583	ABPAJMHB_01959
	K02906	large subunit ribosomal protein L3	-	FKAPCPFO_01591	ABPAJMHB_01951
	K02907	large subunit ribosomal protein L30	-	FKAPCPFO_01573	ABPAJMHB_01969
	K02909	large subunit ribosomal protein L31	-	FKAPCPFO_00030	ABPAJMHB_00363
	K02911	large subunit ribosomal protein L32	-	FKAPCPFO_01085	ABPAJMHB_01548
	K02913	large subunit ribosomal protein L33	-	FKAPCPFO_01244	ABPAJMHB_01405
	K02916	large subunit ribosomal protein L35	-	FKAPCPFO_01181	ABPAJMHB_01468
	K02926	large subunit ribosomal protein L4	-	FKAPCPFO_01590	ABPAJMHB_01952
	K02931	large subunit ribosomal protein L5	-	FKAPCPFO_01579	ABPAJMHB_01963
	K02933	large subunit ribosomal protein L6	-	FKAPCPFO_01576	ABPAJMHB_01966
	K02935	large subunit ribosomal protein L7/L12	-	FKAPCPFO_01598	ABPAJMHB_01944
	K02939	large subunit ribosomal protein L9	-	FKAPCPFO_01002	ABPAJMHB_01631
	K02945	small subunit ribosomal protein S1	-	FKAPCPFO_01637	ABPAJMHB_01905
	K02946	small subunit ribosomal protein S10	-	FKAPCPFO_01592	ABPAJMHB_01950
	K02948	small subunit ribosomal protein S11	-	FKAPCPFO_01568	ABPAJMHB_01974
	K02950	small subunit ribosomal protein S12	-	FKAPCPFO_01595	ABPAJMHB_01947
	K02952	small subunit ribosomal protein S13	-	FKAPCPFO_01569	ABPAJMHB_01973
	K02954	small subunit ribosomal protein S14	-	FKAPCPFO_01578	ABPAJMHB_01964
	K02956	small subunit ribosomal protein S15	-	FKAPCPFO_00525	ABPAJMHB_00854
	K02959	small subunit ribosomal protein S16	-	FKAPCPFO_01070	ABPAJMHB_01563
	K02961	small subunit ribosomal protein S17	-	FKAPCPFO_01582	ABPAJMHB_01960
	K02963	small subunit ribosomal protein S18	-	FKAPCPFO_01001	ABPAJMHB_01632
	K02965	small subunit ribosomal protein S19	-	FKAPCPFO_01587	ABPAJMHB_01955
	K02967	small subunit ribosomal protein S2	-	FKAPCPFO_01219	ABPAJMHB_01430
	K02968	small subunit ribosomal protein S20	-	FKAPCPFO_01876	ABPAJMHB_02042
	K02970	small subunit ribosomal protein S21	-	FKAPCPFO_01081	ABPAJMHB_01552
	K02982	small subunit ribosomal protein S3	-	FKAPCPFO_01585	ABPAJMHB_01957
	K02986	small subunit ribosomal protein S4	-	FKAPCPFO_00205	ABPAJMHB_00187
	K02988	small subunit ribosomal protein S5	-	FKAPCPFO_01574	ABPAJMHB_01968
	K02990	small subunit ribosomal protein S6	-	FKAPCPFO_01000	ABPAJMHB_01633
	K02992	small subunit ribosomal protein S7	-	FKAPCPFO_01594	ABPAJMHB_01948
	K02994	small subunit ribosomal protein S8	-	FKAPCPFO_01577	ABPAJMHB_01965
	K02996	small subunit ribosomal protein S9	-	FKAPCPFO_02472	ABPAJMHB_02229
	K03040	DNA-directed RNA polymerase subunit alpha	2.7.7.6	FKAPCPFO_01567	ABPAJMHB_01975
	K03043	DNA-directed RNA polymerase subunit beta	2.7.7.6	FKAPCPFO_01597	ABPAJMHB_01945
	K03046	DNA-directed RNA polymerase subunit beta'	2.7.7.6	FKAPCPFO_01596	ABPAJMHB_01946
	K03060	DNA-directed RNA polymerase subunit omega	2.7.7.6	FKAPCPFO_00176	ABPAJMHB_00217
	K03070	preprotein translocase subunit SecA	7.4.2.8	FKAPCPFO_02667	ABPAJMHB_02514
	K03071	preprotein translocase subunit SecB	-	FKAPCPFO_00108	ABPAJMHB_00285
	K03073	preprotein translocase subunit SecE	-	FKAPCPFO_00942	ABPAJMHB_00419
	K03074	preprotein translocase subunit SecF	-	FKAPCPFO_00027	ABPAJMHB_00366
	K03075	preprotein translocase subunit SecG	-	FKAPCPFO_02001	ABPAJMHB_01202
	K03076	preprotein translocase subunit SecY	-	FKAPCPFO_01571	ABPAJMHB_01971
	K03086	RNA polymerase primary sigma factor	-	FKAPCPFO_00997	ABPAJMHB_01636
	K03088	RNA polymerase sigma-70 factor, ECF subfamily	-	FKAPCPFO_00020; FKAPCPFO_00021; FKAPCPFO_02871	ABPAJMHB_00372; ABPAJMHB_00373; ABPAJMHB_02817
	K03089	RNA polymerase sigma-32 factor	-	FKAPCPFO_00245	ABPAJMHB_00147
	K03100	signal peptidase I	3.4.21.89	FKAPCPFO_00173	ABPAJMHB_00220
	K03101	signal peptidase II	3.4.23.36	FKAPCPFO_02592	ABPAJMHB_02441
	K03106	signal recognition particle subunit SRP54	3.6.5.4	FKAPCPFO_01069	ABPAJMHB_01564
	K03110	fused signal recognition particle receptor	-	FKAPCPFO_00285	ABPAJMHB_00107
	K03111	single-strand DNA-binding protein	-	FKAPCPFO_00303	ABPAJMHB_00089
	K03117	sec-independent protein translocase protein TatB	-	FKAPCPFO_00219	ABPAJMHB_00173
	K03118	sec-independent protein translocase protein TatC	-	FKAPCPFO_00218	ABPAJMHB_00174
	K03147	phosphomethylpyrimidine synthase	4.1.99.17	FKAPCPFO_00458	ABPAJMHB_02361
	K03149	thiazole synthase	2.8.1.10	FKAPCPFO_01866	ABPAJMHB_02032
	K03153	glycine oxidase	1.4.3.19	FKAPCPFO_01868	ABPAJMHB_02034
	K03154	sulfur carrier protein	-	FKAPCPFO_01867	ABPAJMHB_02033
	K03168	DNA topoisomerase I	5.6.2.1	FKAPCPFO_02605	ABPAJMHB_02454
	K03177	tRNA pseudouridine55 synthase	5.4.99.25	FKAPCPFO_00526	ABPAJMHB_00855
	K03179	4-hydroxybenzoate polyprenyltransferase	2.5.1.39	FKAPCPFO_01197	ABPAJMHB_01452
	K03183	demethylmenaquinone methyltransferase / 2-methoxy-6-polyprenyl-1,4-benzoquinol methylase	2.1.1.163; 2.1.1.201	FKAPCPFO_01878	ABPAJMHB_02044
	K03185	2-octaprenyl-6-methoxyphenol hydroxylase	1.14.13.-	FKAPCPFO_00327	ABPAJMHB_00065
	K03190	urease accessory protein	-	FKAPCPFO_01459	ABPAJMHB_01748
	K03205	type IV secretion system protein VirD4	7.4.2.8	FKAPCPFO_00743; FKAPCPFO_02750; FKAPCPFO_02875	ABPAJMHB_00618; ABPAJMHB_02752; ABPAJMHB_02821
	K03210	preprotein translocase subunit YajC	-	FKAPCPFO_00185	ABPAJMHB_00207
	K03215	23S rRNA (uracil1939-C5)-methyltransferase	2.1.1.190	FKAPCPFO_01109	ABPAJMHB_01524
	K03217	YidC/Oxa1 family membrane protein insertase	-	FKAPCPFO_00154	ABPAJMHB_00239
	K03218	23S rRNA (guanosine2251-2'-O)-methyltransferase	2.1.1.185	FKAPCPFO_00823	ABPAJMHB_00538
	K03272	D-beta-D-heptose 7-phosphate kinase / D-beta-D-heptose 1-phosphate adenosyltransferase	2.7.1.167; 2.7.7.70	FKAPCPFO_00917	ABPAJMHB_00444
	K03274	ADP-L-glycero-D-manno-heptose 6-epimerase	5.1.3.20	FKAPCPFO_02518	ABPAJMHB_02274
	K03281	chloride channel protein, CIC family	-	FKAPCPFO_03099; HEGGFPEL_00067	ABPAJMHB_03057; KEHGFNOJ_00067
	K03282	large conductance mechanosensitive channel	-	FKAPCPFO_00029	ABPAJMHB_00364
	K03284	magnesium transporter	-	FKAPCPFO_00598	ABPAJMHB_00927
	K03286	OmpA-OmpF porin, OOP family	-	FKAPCPFO_00196; FKAPCPFO_00197; FKAPCPFO_02601	ABPAJMHB_00195; ABPAJMHB_00196; ABPAJMHB_02450
	K03292	glycoside/pentoside/hexuronide:cation symporter, GPH family	-	FKAPCPFO_01995; FKAPCPFO_03049; FKAPCPFO_03065	ABPAJMHB_01208; ABPAJMHB_02981; ABPAJMHB_02997
	K03294	basic amino acid/polyamine antiporter, APA family	-	FKAPCPFO_01225; FKAPCPFO_02090	ABPAJMHB_00752; ABPAJMHB_01424
	K03296	hydrophobic/amphiphilic exporter-1 (mainly G- bacteria), HAE1 family	-	FKAPCPFO_02722	ABPAJMHB_02724
	K03297	small multidrug resistance pump	-	FKAPCPFO_00843	ABPAJMHB_00518
	K03299	gluconate:H+ symporter, GntP family	-	FKAPCPFO_00861; FKAPCPFO_01195; FKAPCPFO_01748	ABPAJMHB_00500; ABPAJMHB_01454; ABPAJMHB_02689
	K03306	inorganic phosphate transporter, PiT family	-	FKAPCPFO_01399	ABPAJMHB_01688
	K03307	solute:Na+ symporter, SSS family	-	FKAPCPFO_01683; FKAPCPFO_02119; FKAPCPFO_02250	ABPAJMHB_00780; ABPAJMHB_01859; ABPAJMHB_02174
	K03313	Na+:H+ antiporter, NhaA family	-	FKAPCPFO_02070	ABPAJMHB_00732
	K03316	monovalent cation:H+ antiporter, CPA1 family	-	FKAPCPFO_01864; HEGGFPEL_00068	ABPAJMHB_02030; KEHGFNOJ_00068
	K03317	concentrative nucleoside transporter, CNT family	-	FKAPCPFO_02362	ABPAJMHB_02593
	K03320	ammonium transporter, Amt family	-	FKAPCPFO_00924	ABPAJMHB_00437
	K03321	sulfate permease, SulP family	-	FKAPCPFO_00775; FKAPCPFO_01848	ABPAJMHB_00586; ABPAJMHB_02014
	K03322	manganese transport protein	-	FKAPCPFO_01476; HEGGFPEL_00163	ABPAJMHB_01765; KEHGFNOJ_00165
	K03327	multidrug resistance protein, MATE family	-	FKAPCPFO_01298	ABPAJMHB_01351
	K03332	fructan beta-fructosidase	3.2.1.80	FKAPCPFO_02055; FKAPCPFO_02153	ABPAJMHB_00636; ABPAJMHB_00717
	K03335	inosose dehydratase	4.2.1.44	FKAPCPFO_01544	ABPAJMHB_01833
	K03336	3D-(3,5/4)-trihydroxycyclohexane-1,2-dione acylhydrolase (decyclizing)	3.7.1.22	FKAPCPFO_01545	ABPAJMHB_01834
	K03366	meso-butanediol dehydrogenase / (S,S)-butanediol dehydrogenase / diacetyl reductase	1.1.1.-; 1.1.1.76; 1.1.1.304	FKAPCPFO_02087	ABPAJMHB_00749
	K03386	peroxiredoxin 2/4	1.11.1.24	FKAPCPFO_02694	ABPAJMHB_02487
	K03387	NADH-dependent peroxiredoxin subunit F	1.8.1.-	FKAPCPFO_01484	ABPAJMHB_01773
	K03394	precorrin-2/cobalt-factor-2 C20-methyltransferase	2.1.1.130; 2.1.1.151	FKAPCPFO_00472	ABPAJMHB_02375
	K03408	purine-binding chemotaxis protein CheW	-	FKAPCPFO_01034	ABPAJMHB_01599
	K03412	two-component system, chemotaxis family, protein-glutamate methylesterase/glutaminase	3.1.1.61; 3.5.1.44	FKAPCPFO_01037	ABPAJMHB_01596
	K03424	TatD DNase family protein	3.1.21.-	FKAPCPFO_02791	ABPAJMHB_01076
	K03427	type I restriction enzyme M protein	2.1.1.72	FKAPCPFO_01302; FKAPCPFO_03142	ABPAJMHB_01347; ABPAJMHB_03100
	K03431	phosphoglucosamine mutase	5.4.2.10	FKAPCPFO_02682	ABPAJMHB_02499
	K03438	16S rRNA (cytosine1402-N4)-methyltransferase	2.1.1.199	FKAPCPFO_01958	ABPAJMHB_01245
	K03439	tRNA (guanine-N7-)-methyltransferase	2.1.1.33	FKAPCPFO_00613	ABPAJMHB_00942
	K03446	MFS transporter, DHA2 family, multidrug resistance protein	-	FKAPCPFO_00983; FKAPCPFO_01488; FKAPCPFO_02142	ABPAJMHB_00803; ABPAJMHB_01650; ABPAJMHB_01777
	K03453	bile acid:Na+ symporter, BASS family	-	FKAPCPFO_01494	ABPAJMHB_01783
	K03457	nucleobase:cation symporter-1, NCS1 family	-	FKAPCPFO_02065; FKAPCPFO_02279; FKAPCPFO_02367	ABPAJMHB_00727; ABPAJMHB_02145; ABPAJMHB_02598
	K03465	thymidylate synthase (FAD)	2.1.1.148	FKAPCPFO_00423	ABPAJMHB_02326
	K03466	DNA segregation ATPase FtsK/SpoIIIE, S-DNA-T family	-	FKAPCPFO_00584	ABPAJMHB_00913
	K03469	ribonuclease HI	3.1.26.4	FKAPCPFO_01063	ABPAJMHB_01570
	K03470	ribonuclease HII	3.1.26.4	FKAPCPFO_00971	ABPAJMHB_01662
	K03474	pyridoxine 5-phosphate synthase	2.6.99.2	FKAPCPFO_00566	ABPAJMHB_00895
	K03478	chitin disaccharide deacetylase	3.5.1.105	FKAPCPFO_00965	ABPAJMHB_00396
	K03495	tRNA uridine 5-carboxymethylaminomethyl modification enzyme	-	FKAPCPFO_00592	ABPAJMHB_00921
	K03496	chromosome partitioning protein	-	FKAPCPFO_00590; FKAPCPFO_01794; FKAPCPFO_03121	ABPAJMHB_00919; ABPAJMHB_02866; ABPAJMHB_03079
	K03497	ParB family transcriptional regulator, chromosome partitioning protein	-	FKAPCPFO_00589; FKAPCPFO_02711; FKAPCPFO_02846; FKAPCPFO_02941; FKAPCPFO_03086; FKAPCPFO_03165	ABPAJMHB_00918; ABPAJMHB_02713; ABPAJMHB_02792; ABPAJMHB_02906; ABPAJMHB_03036; ABPAJMHB_03142
	K03500	16S rRNA (cytosine967-C5)-methyltransferase	2.1.1.176	FKAPCPFO_00356; FKAPCPFO_02794	ABPAJMHB_00036; ABPAJMHB_01073
	K03501	16S rRNA (guanine527-N7)-methyltransferase	2.1.1.170	FKAPCPFO_00591	ABPAJMHB_00920
	K03517	quinolinate synthase	2.5.1.72	FKAPCPFO_02122	ABPAJMHB_00783
	K03521	electron transfer flavoprotein beta subunit	-	FKAPCPFO_00633	ABPAJMHB_00962
	K03522	electron transfer flavoprotein alpha subunit	-	FKAPCPFO_00634	ABPAJMHB_00963
	K03524	BirA family transcriptional regulator, biotin operon repressor / biotin---[acetyl-CoA-carboxylase] ligase	6.3.4.15	FKAPCPFO_01134	ABPAJMHB_01499
	K03526	(E)-4-hydroxy-3-methylbut-2-enyl-diphosphate synthase	1.17.7.1; 1.17.7.3	FKAPCPFO_01257	ABPAJMHB_01392
	K03527	4-hydroxy-3-methylbut-2-en-1-yl diphosphate reductase	1.17.7.4	FKAPCPFO_01061	ABPAJMHB_01572
	K03529	chromosome segregation protein	-	FKAPCPFO_02816	ABPAJMHB_01051
	K03530	DNA-binding protein HU-beta	-	FKAPCPFO_01118; FKAPCPFO_02504; FKAPCPFO_02848; FKAPCPFO_03084; HEGGFPEL_00115	ABPAJMHB_01515; ABPAJMHB_02260; ABPAJMHB_02794; ABPAJMHB_03038; KEHGFNOJ_00117
	K03531	cell division protein FtsZ	-	FKAPCPFO_01944	ABPAJMHB_01259
	K03535	MFS transporter, ACS family, glucarate transporter	-	FKAPCPFO_01815	ABPAJMHB_02844
	K03536	ribonuclease P protein component	3.1.26.5	FKAPCPFO_00156	ABPAJMHB_00237
	K03543	membrane fusion protein, multidrug efflux system	-	FKAPCPFO_00982; FKAPCPFO_01489; FKAPCPFO_02141	ABPAJMHB_00802; ABPAJMHB_01651; ABPAJMHB_01778
	K03544	ATP-dependent Clp protease ATP-binding subunit ClpX	-	FKAPCPFO_01116	ABPAJMHB_01517
	K03545	trigger factor	-	FKAPCPFO_01114	ABPAJMHB_01519
	K03547	DNA repair protein SbcD/Mre11	-	FKAPCPFO_02127	ABPAJMHB_00788
	K03549	KUP system potassium uptake protein	-	FKAPCPFO_00358	ABPAJMHB_00034
	K03550	holliday junction DNA helicase RuvA	3.6.4.12	FKAPCPFO_02670	ABPAJMHB_02511
	K03551	holliday junction DNA helicase RuvB	3.6.4.12	FKAPCPFO_02671	ABPAJMHB_02510
	K03553	recombination protein RecA	-	FKAPCPFO_00277	ABPAJMHB_00115
	K03555	DNA mismatch repair protein MutS	-	FKAPCPFO_00115	ABPAJMHB_00278
	K03558	membrane protein required for colicin V production	-	FKAPCPFO_00439	ABPAJMHB_02342
	K03559	biopolymer transport protein ExbD	-	FKAPCPFO_00450; FKAPCPFO_00451; FKAPCPFO_01340; FKAPCPFO_01752; FKAPCPFO_02777; FKAPCPFO_02867	ABPAJMHB_01308; ABPAJMHB_02353; ABPAJMHB_02354; ABPAJMHB_02693; ABPAJMHB_02779; ABPAJMHB_02813
	K03560	biopolymer transport protein TolR	-	FKAPCPFO_02674	ABPAJMHB_02507
	K03561	biopolymer transport protein ExbB	-	FKAPCPFO_00452; FKAPCPFO_00514; FKAPCPFO_01341; FKAPCPFO_01753; FKAPCPFO_02778; FKAPCPFO_02868	ABPAJMHB_00843; ABPAJMHB_01307; ABPAJMHB_02355; ABPAJMHB_02694; ABPAJMHB_02780; ABPAJMHB_02814
	K03562	biopolymer transport protein TolQ	-	FKAPCPFO_02673	ABPAJMHB_02508
	K03564	thioredoxin-dependent peroxiredoxin	1.11.1.24	FKAPCPFO_00907; FKAPCPFO_01613	ABPAJMHB_00454; ABPAJMHB_01929
	K03565	regulatory protein	-	FKAPCPFO_02584	ABPAJMHB_02433
	K03568	TldD protein	-	FKAPCPFO_00567	ABPAJMHB_00896
	K03569	rod shape-determining protein MreB and related proteins	-	FKAPCPFO_00319	ABPAJMHB_00073
	K03570	rod shape-determining protein MreC	-	FKAPCPFO_00318	ABPAJMHB_00074
	K03571	rod shape-determining protein MreD	-	FKAPCPFO_00317	ABPAJMHB_00075
	K03572	DNA mismatch repair protein MutL	-	FKAPCPFO_02594	ABPAJMHB_02443
	K03574	8-oxo-dGTP diphosphatase	3.6.1.55	FKAPCPFO_00188; FKAPCPFO_00984; FKAPCPFO_01983	ABPAJMHB_00204; ABPAJMHB_01220; ABPAJMHB_01649
	K03575	A/G-specific adenine glycosylase	3.2.2.31	FKAPCPFO_00556	ABPAJMHB_00885
	K03576	LysR family transcriptional regulator, regulator for metE and metH	-	HEGGFPEL_00002	KEHGFNOJ_00002
	K03579	ATP-dependent helicase HrpB	3.6.4.13	FKAPCPFO_02577	ABPAJMHB_02426
	K03581	exodeoxyribonuclease V alpha subunit	3.1.11.5	FKAPCPFO_03159	ABPAJMHB_03136
	K03584	DNA repair protein RecO (recombination protein O)	-	FKAPCPFO_01221	ABPAJMHB_01428
	K03585	membrane fusion protein, multidrug efflux system	-	FKAPCPFO_00389	ABPAJMHB_00003
	K03587	cell division protein FtsI (penicillin-binding protein 3)	3.4.16.4	FKAPCPFO_01956	ABPAJMHB_01247
	K03588	cell division protein FtsW	-	FKAPCPFO_01951	ABPAJMHB_01252
	K03589	cell division protein FtsQ	-	FKAPCPFO_01946	ABPAJMHB_01257
	K03590	cell division protein FtsA	-	FKAPCPFO_01945	ABPAJMHB_01258
	K03592	PmbA protein	-	FKAPCPFO_00122	ABPAJMHB_00271
	K03593	ATP-binding protein involved in chromosome partitioning	-	FKAPCPFO_00411	ABPAJMHB_02314
	K03594	bacterioferritin	1.16.3.1	FKAPCPFO_00272; FKAPCPFO_01304; FKAPCPFO_01395	ABPAJMHB_00120; ABPAJMHB_01345; ABPAJMHB_01684
	K03595	GTPase	-	FKAPCPFO_00171	ABPAJMHB_00222
	K03596	GTP-binding protein LepA	-	FKAPCPFO_02485	ABPAJMHB_02241
	K03601	exodeoxyribonuclease VII large subunit	3.1.11.6	FKAPCPFO_00446	ABPAJMHB_02349
	K03602	exodeoxyribonuclease VII small subunit	3.1.11.6	FKAPCPFO_01173	ABPAJMHB_01476
	K03608	cell division topological specificity factor	-	FKAPCPFO_00270	ABPAJMHB_00122
	K03609	septum site-determining protein MinD	-	FKAPCPFO_00269	ABPAJMHB_00123
	K03610	septum site-determining protein MinC	-	FKAPCPFO_00268	ABPAJMHB_00124
	K03621	phosphate acyltransferase	2.3.1.274	FKAPCPFO_01086	ABPAJMHB_01547
	K03624	transcription elongation factor GreA	-	FKAPCPFO_00992	ABPAJMHB_01641
	K03625	transcription antitermination protein NusB	-	FKAPCPFO_00011	ABPAJMHB_00382
	K03628	transcription termination factor Rho	-	FKAPCPFO_00596	ABPAJMHB_00925
	K03629	DNA replication and repair protein RecF	-	FKAPCPFO_01873	ABPAJMHB_02039
	K03630	DNA repair protein RadC	-	FKAPCPFO_00037; FKAPCPFO_00039	ABPAJMHB_00354; ABPAJMHB_00356
	K03631	DNA repair protein RecN (Recombination protein N)	-	FKAPCPFO_01941	ABPAJMHB_01262
	K03635	molybdopterin synthase catalytic subunit	2.8.1.12	FKAPCPFO_02803	ABPAJMHB_01064
	K03636	sulfur-carrier protein	-	FKAPCPFO_02802	ABPAJMHB_01065
	K03637	cyclic pyranopterin monophosphate synthase	4.6.1.17	FKAPCPFO_02008	ABPAJMHB_01195
	K03638	molybdopterin adenylyltransferase	2.7.7.75	FKAPCPFO_02650	ABPAJMHB_02531
	K03639	GTP 3',8-cyclase	4.1.99.22	FKAPCPFO_01268	ABPAJMHB_01381
	K03640	peptidoglycan-associated lipoprotein	-	FKAPCPFO_02677	ABPAJMHB_02504
	K03641	TolB protein	-	FKAPCPFO_02676	ABPAJMHB_02505
	K03642	rare lipoprotein A	-	FKAPCPFO_00543	ABPAJMHB_00872
	K03643	LPS-assembly lipoprotein	-	FKAPCPFO_00366	ABPAJMHB_00026
	K03644	lipoyl synthase	2.8.1.8	FKAPCPFO_02013	ABPAJMHB_01190
	K03650	tRNA modification GTPase	3.6.-.-	FKAPCPFO_00593	ABPAJMHB_00922
	K03654	ATP-dependent DNA helicase RecQ	3.6.4.12	FKAPCPFO_00013	ABPAJMHB_00380
	K03655	ATP-dependent DNA helicase RecG	3.6.4.12	FKAPCPFO_01285	ABPAJMHB_01364
	K03657	DNA helicase II / ATP-dependent DNA helicase PcrA	3.6.4.12	FKAPCPFO_00040; FKAPCPFO_03201; HEGGFPEL_00101	ABPAJMHB_00353; ABPAJMHB_03197; KEHGFNOJ_00103
	K03664	SsrA-binding protein	-	FKAPCPFO_01288	ABPAJMHB_01361
	K03665	GTPase	-	FKAPCPFO_00253	ABPAJMHB_00139
	K03666	host factor-I protein	-	FKAPCPFO_00254	ABPAJMHB_00138
	K03667	ATP-dependent HslUV protease ATP-binding subunit HslU	-	FKAPCPFO_01041	ABPAJMHB_01592
	K03669	membrane glycosyltransferase	2.4.1.-	FKAPCPFO_00403	ABPAJMHB_02306
	K03670	periplasmic glucans biosynthesis protein	-	FKAPCPFO_00404	ABPAJMHB_02307
	K03671	thioredoxin 1	-	FKAPCPFO_00964	ABPAJMHB_00397
	K03675	glutaredoxin 2	-	FKAPCPFO_00799	ABPAJMHB_00562
	K03676	glutaredoxin 3	-	FKAPCPFO_01265	ABPAJMHB_01384
	K03684	ribonuclease D	3.1.13.5	FKAPCPFO_00138; FKAPCPFO_00952	ABPAJMHB_00255; ABPAJMHB_00409
	K03685	ribonuclease III	3.1.26.3	FKAPCPFO_00172	ABPAJMHB_00221
	K03686	molecular chaperone DnaJ	-	FKAPCPFO_00616	ABPAJMHB_00945
	K03687	molecular chaperone GrpE	-	FKAPCPFO_00618	ABPAJMHB_00947
	K03694	ATP-dependent Clp protease ATP-binding subunit ClpA	-	FKAPCPFO_01650	ABPAJMHB_01892
	K03695	ATP-dependent Clp protease ATP-binding subunit ClpB	-	FKAPCPFO_00727	ABPAJMHB_03027
	K03699	putative hemolysin	-	FKAPCPFO_02624	ABPAJMHB_02557
	K03701	excinuclease ABC subunit A	-	FKAPCPFO_00302; FKAPCPFO_00862	ABPAJMHB_00090; ABPAJMHB_00499
	K03702	excinuclease ABC subunit B	-	FKAPCPFO_00131	ABPAJMHB_00262
	K03703	excinuclease ABC subunit C	-	FKAPCPFO_02799	ABPAJMHB_01068
	K03704	cold shock protein	-	FKAPCPFO_00093; FKAPCPFO_01287; FKAPCPFO_02131	ABPAJMHB_00300; ABPAJMHB_00792; ABPAJMHB_01362
	K03705	heat-inducible transcriptional repressor	-	FKAPCPFO_00520	ABPAJMHB_00849
	K03707	thiaminase (transcriptional activator TenA)	3.5.99.2	FKAPCPFO_02295	ABPAJMHB_02129
	K03710	GntR family transcriptional regulator	-	FKAPCPFO_02341	ABPAJMHB_02572
	K03711	Fur family transcriptional regulator, ferric uptake regulator	-	FKAPCPFO_00504; FKAPCPFO_01307; FKAPCPFO_02865	ABPAJMHB_00833; ABPAJMHB_01342; ABPAJMHB_02811
	K03722	ATP-dependent DNA helicase DinG	3.6.4.12	FKAPCPFO_00092	ABPAJMHB_00301
	K03723	transcription-repair coupling factor (superfamily II helicase)	3.6.4.-	FKAPCPFO_01283	ABPAJMHB_01366
	K03733	integrase/recombinase XerC	-	FKAPCPFO_00332	ABPAJMHB_00060
	K03743	nicotinamide-nucleotide amidase	3.5.1.42	FKAPCPFO_02016	ABPAJMHB_01187
	K03750	molybdopterin molybdotransferase	2.10.1.1	FKAPCPFO_01245; FKAPCPFO_01764	ABPAJMHB_01404; ABPAJMHB_02705
	K03752	molybdenum cofactor guanylyltransferase	2.7.7.77	FKAPCPFO_01762	ABPAJMHB_02703
	K03753	molybdopterin-guanine dinucleotide biosynthesis adapter protein	-	FKAPCPFO_01763	ABPAJMHB_02704
	K03761	MFS transporter, MHS family, alpha-ketoglutarate permease	-	FKAPCPFO_01610	ABPAJMHB_01932
	K03768	peptidyl-prolyl cis-trans isomerase B (cyclophilin B)	5.2.1.8	FKAPCPFO_00306	ABPAJMHB_00086
	K03769	peptidyl-prolyl cis-trans isomerase C	5.2.1.8	FKAPCPFO_02666	ABPAJMHB_02515
	K03770	peptidyl-prolyl cis-trans isomerase D	5.2.1.8	FKAPCPFO_02003	ABPAJMHB_01200
	K03771	peptidyl-prolyl cis-trans isomerase SurA	5.2.1.8	FKAPCPFO_01005	ABPAJMHB_01628
	K03773	FKBP-type peptidyl-prolyl cis-trans isomerase FklB	5.2.1.8	FKAPCPFO_02833	ABPAJMHB_01033
	K03777	D-lactate dehydrogenase (quinone)	1.1.5.12	FKAPCPFO_02644	ABPAJMHB_02537
	K03781	catalase	1.11.1.6	FKAPCPFO_01410	ABPAJMHB_01699
	K03786	3-dehydroquinate dehydratase II	4.2.1.10	FKAPCPFO_00544	ABPAJMHB_00873
	K03789	[ribosomal protein S18]-alanine N-acetyltransferase	2.3.1.266	FKAPCPFO_00507	ABPAJMHB_00836
	K03797	carboxyl-terminal processing protease	3.4.21.102	FKAPCPFO_00986; FKAPCPFO_02603	ABPAJMHB_01647; ABPAJMHB_02452
	K03798	cell division protease FtsH	3.4.24.-	FKAPCPFO_02680	ABPAJMHB_02501
	K03801	lipoyl(octanoyl) transferase	2.3.1.181	FKAPCPFO_01273	ABPAJMHB_01376
	K03805	thiol:disulfide interchange protein DsbG	-	HEGGFPEL_00158	KEHGFNOJ_00160
	K03808	paraquat-inducible protein A	-	FKAPCPFO_00938	ABPAJMHB_00423
	K03809	NAD(P)H dehydrogenase (quinone)	1.6.5.2	FKAPCPFO_01518	ABPAJMHB_01807
	K03820	apolipoprotein N-acyltransferase	2.3.1.269	FKAPCPFO_00502	ABPAJMHB_00831
	K03832	periplasmic protein TonB	-	FKAPCPFO_00453; FKAPCPFO_01751; FKAPCPFO_02456; FKAPCPFO_02776; FKAPCPFO_02866	ABPAJMHB_02213; ABPAJMHB_02356; ABPAJMHB_02692; ABPAJMHB_02778; ABPAJMHB_02812
	K03863	vanillate monooxygenase ferredoxin subunit	-	FKAPCPFO_03054	ABPAJMHB_02986
	K03885	NADH dehydrogenase	1.6.99.3	FKAPCPFO_01378; FKAPCPFO_01387	ABPAJMHB_01667; ABPAJMHB_01676
	K03919	DNA oxidative demethylase	1.14.11.33	FKAPCPFO_00310	ABPAJMHB_00082
	K03923	NADPH dehydrogenase (quinone)	1.6.5.10	FKAPCPFO_01371	ABPAJMHB_01277
	K03924	MoxR-like ATPase	3.6.3.-	FKAPCPFO_00978	ABPAJMHB_01655
	K03925	MraZ protein	-	FKAPCPFO_01959	ABPAJMHB_01244
	K03929	para-nitrobenzyl esterase	3.1.1.-	FKAPCPFO_02210	ABPAJMHB_00693
	K03976	Cys-tRNA(Pro)/Cys-tRNA(Cys) deacylase	3.1.1.-	FKAPCPFO_00442; FKAPCPFO_01783	ABPAJMHB_02345; ABPAJMHB_02877
	K03977	GTPase	-	FKAPCPFO_01193	ABPAJMHB_01456
	K03978	GTP-binding protein	-	FKAPCPFO_00153	ABPAJMHB_00240
	K03979	GTPase	3.6.5.-	FKAPCPFO_01966	ABPAJMHB_01237
	K03980	putative peptidoglycan lipid II flippase	-	FKAPCPFO_00114	ABPAJMHB_00279
	K04042	bifunctional UDP-N-acetylglucosamine pyrophosphorylase / Glucosamine-1-phosphate N-acetyltransferase	2.7.7.23; 2.3.1.157	FKAPCPFO_01870	ABPAJMHB_02036
	K04043	molecular chaperone DnaK	-	FKAPCPFO_00617	ABPAJMHB_00946
	K04046	hypothetical chaperone protein	-	FKAPCPFO_01449	ABPAJMHB_01738
	K04047	starvation-inducible DNA-binding protein	-	FKAPCPFO_01905	ABPAJMHB_02071
	K04063	lipoyl-dependent peroxiredoxin	1.11.1.28	FKAPCPFO_01218	ABPAJMHB_01431
	K04066	primosomal protein N' (replication factor Y) (superfamily II helicase)	3.6.4.-	FKAPCPFO_00333	ABPAJMHB_00059
	K04075	tRNA(Ile)-lysidine synthase	6.3.4.19	FKAPCPFO_02679	ABPAJMHB_02502
	K04077	chaperonin GroEL	-	FKAPCPFO_00095	ABPAJMHB_00298
	K04078	chaperonin GroES	-	FKAPCPFO_00096	ABPAJMHB_00297
	K04079	molecular chaperone HtpG	-	FKAPCPFO_00231	ABPAJMHB_00161
	K04080	molecular chaperone IbpA	-	FKAPCPFO_00031	ABPAJMHB_00362
	K04083	molecular chaperone Hsp33	-	FKAPCPFO_02580	ABPAJMHB_02429
	K04085	tRNA 2-thiouridine synthesizing protein A	2.8.1.-	FKAPCPFO_01174	ABPAJMHB_01475
	K04091	alkanesulfonate monooxygenase	1.14.14.5	FKAPCPFO_03023; FKAPCPFO_03028	ABPAJMHB_02970; ABPAJMHB_02975
	K04092	chorismate mutase	5.4.99.5	FKAPCPFO_02813	ABPAJMHB_01054
	K04096	DNA processing protein	-	FKAPCPFO_02606	ABPAJMHB_02455
	K04343	streptomycin 6-kinase	2.7.1.72	FKAPCPFO_02842	ABPAJMHB_02788
	K04485	DNA repair protein RadA/Sms	-	FKAPCPFO_00672	ABPAJMHB_01001
	K04487	cysteine desulfurase	2.8.1.7	FKAPCPFO_00345; FKAPCPFO_00346	ABPAJMHB_00046; ABPAJMHB_00047
	K04488	nitrogen fixation protein NifU and related proteins	-	FKAPCPFO_01106	ABPAJMHB_01527
	K04518	prephenate dehydratase	4.2.1.51	FKAPCPFO_01290	ABPAJMHB_01359
	K04564	superoxide dismutase, Fe-Mn family	1.15.1.1	FKAPCPFO_00183	ABPAJMHB_00210
	K04565	superoxide dismutase, Cu-Zn family	1.15.1.1	FKAPCPFO_01996	ABPAJMHB_01207
	K04566	lysyl-tRNA synthetase, class I	6.1.1.6	FKAPCPFO_00091	ABPAJMHB_00302
	K04568	elongation factor P--(R)-beta-lysine ligase	6.3.1.-	FKAPCPFO_02444	ABPAJMHB_02201
	K04719	5,6-dimethylbenzimidazole synthase	1.13.11.79	FKAPCPFO_00833	ABPAJMHB_00528
	K04744	LPS-assembly protein	-	FKAPCPFO_01006	ABPAJMHB_01627
	K04751	nitrogen regulatory protein P-II 1	-	FKAPCPFO_02460	ABPAJMHB_02217
	K04752	nitrogen regulatory protein P-II 2	-	FKAPCPFO_00328; FKAPCPFO_00925	ABPAJMHB_00064; ABPAJMHB_00436
	K04754	phospholipid-binding lipoprotein MlaA	-	FKAPCPFO_00424	ABPAJMHB_02327
	K04755	ferredoxin, 2Fe-2S	-	FKAPCPFO_00344	ABPAJMHB_00048
	K04756	lipoyl-dependent peroxiredoxin subunit D	1.11.1.28	FKAPCPFO_02433	ABPAJMHB_02190
	K04758	ferrous iron transport protein A	-	FKAPCPFO_00480	ABPAJMHB_02383
	K04759	ferrous iron transport protein B	-	FKAPCPFO_00481	ABPAJMHB_02384
	K04760	transcription elongation factor GreB	-	FKAPCPFO_00129	ABPAJMHB_00264
	K04761	LysR family transcriptional regulator, hydrogen peroxide-inducible genes activator	-	FKAPCPFO_01482; FKAPCPFO_02435	ABPAJMHB_01771; ABPAJMHB_02192
	K04762	ribosome-associated heat shock protein Hsp15	-	FKAPCPFO_00077	ABPAJMHB_00316
	K04763	integrase/recombinase XerD	-	FKAPCPFO_00192	ABPAJMHB_00200
	K04764	integration host factor subunit alpha	-	FKAPCPFO_01088	ABPAJMHB_01545
	K04765	nucleoside triphosphate diphosphatase	3.6.1.9	FKAPCPFO_00251	ABPAJMHB_00141
	K04771	serine protease Do	3.4.21.107	FKAPCPFO_00409; FKAPCPFO_00579; FKAPCPFO_02576	ABPAJMHB_00908; ABPAJMHB_02312; ABPAJMHB_02425
	K04773	protease IV	3.4.21.-	FKAPCPFO_01976	ABPAJMHB_01227
	K05275	pyridoxine 4-dehydrogenase	1.1.1.65	FKAPCPFO_00519	ABPAJMHB_00848
	K05286	GPI mannosyltransferase 3	2.4.1.-	FKAPCPFO_00570	ABPAJMHB_00899
	K05296	3(or 17)beta-hydroxysteroid dehydrogenase	1.1.1.51	FKAPCPFO_01907	ABPAJMHB_02073
	K05349	beta-glucosidase	3.2.1.21	FKAPCPFO_00235; FKAPCPFO_00363	ABPAJMHB_00029; ABPAJMHB_00157
	K05366	penicillin-binding protein 1A	2.4.1.129; 3.4.16.4	FKAPCPFO_00518	ABPAJMHB_00847
	K05515	penicillin-binding protein 2	3.4.16.4	FKAPCPFO_00316	ABPAJMHB_00076
	K05520	protease I	3.5.1.124	FKAPCPFO_02103; FKAPCPFO_02651	ABPAJMHB_00765; ABPAJMHB_02530
	K05523	D-lactate dehydratase / protein deglycase	4.2.1.130; 3.5.1.124	FKAPCPFO_01417	ABPAJMHB_01706
	K05524	ferredoxin	-	FKAPCPFO_00078	ABPAJMHB_00315
	K05527	BolA family transcriptional regulator, general stress-responsive regulator	-	FKAPCPFO_01275	ABPAJMHB_01374
	K05540	tRNA-dihydrouridine synthase B	1.-.-.-	FKAPCPFO_00259	ABPAJMHB_00133
	K05592	ATP-dependent RNA helicase DeaD	3.6.4.13	FKAPCPFO_02489	ABPAJMHB_02245
	K05595	multiple antibiotic resistance protein	-	FKAPCPFO_00089	ABPAJMHB_00304
	K05788	integration host factor subunit beta	-	FKAPCPFO_01977	ABPAJMHB_01226
	K05801	DnaJ like chaperone protein	-	FKAPCPFO_00412	ABPAJMHB_02315
	K05807	outer membrane protein assembly factor BamD	-	FKAPCPFO_01942	ABPAJMHB_01261
	K05810	polyphenol oxidase	1.10.3.-	FKAPCPFO_02521	ABPAJMHB_02277
	K05837	rod shape determining protein RodA	-	FKAPCPFO_00315	ABPAJMHB_00077
	K05838	putative thioredoxin	-	FKAPCPFO_00879	ABPAJMHB_00482
	K05895	precorrin-6A/cobalt-precorrin-6A reductase	1.3.1.54; 1.3.1.106	FKAPCPFO_00474	ABPAJMHB_02377
	K05896	segregation and condensation protein A	-	FKAPCPFO_00221	ABPAJMHB_00171
	K05916	nitric oxide dioxygenase	1.14.12.17	FKAPCPFO_03183	ABPAJMHB_03153
	K05934	precorrin-3B C17-methyltransferase	2.1.1.131	FKAPCPFO_00473	ABPAJMHB_02376
	K05936	precorrin-4/cobalt-precorrin-4 C11-methyltransferase	2.1.1.133; 2.1.1.271	FKAPCPFO_00477	ABPAJMHB_02380
	K05946	N-acetylglucosaminyldiphosphoundecaprenol N-acetyl-beta-D-mannosaminyltransferase	2.4.1.187	FKAPCPFO_01916	ABPAJMHB_02082
	K06006	periplasmic protein CpxP/Spy	-	FKAPCPFO_01068	ABPAJMHB_01565
	K06016	beta-ureidopropionase / N-carbamoyl-L-amino-acid hydrolase	3.5.1.6; 3.5.1.87	FKAPCPFO_01891; FKAPCPFO_02363	ABPAJMHB_02057; ABPAJMHB_02594
	K06020	energy-dependent translational throttle protein EttA	-	FKAPCPFO_00427	ABPAJMHB_02330
	K06023	HPr kinase/phosphorylase	2.7.11.-; 2.7.4.-	FKAPCPFO_00646	ABPAJMHB_00975
	K06024	segregation and condensation protein B	-	FKAPCPFO_00220	ABPAJMHB_00172
	K06041	arabinose-5-phosphate isomerase	5.3.1.13	FKAPCPFO_00139	ABPAJMHB_00254
	K06042	precorrin-8X/cobalt-precorrin-8 methylmutase	5.4.99.61; 5.4.99.60	FKAPCPFO_00471	ABPAJMHB_02374
	K06044	(1->4)-alpha-D-glucan 1-alpha-D-glucosylmutase	5.4.99.15	FKAPCPFO_01468	ABPAJMHB_01757
	K06045	squalene-hopene/tetraprenyl-beta-curcumene cyclase	5.4.99.17; 4.2.1.129	FKAPCPFO_00697; FKAPCPFO_03051	ABPAJMHB_01026; ABPAJMHB_02983
	K06075	MarR family transcriptional regulator, transcriptional regulator for hemolysin	-	FKAPCPFO_00709; FKAPCPFO_00934	ABPAJMHB_00427; ABPAJMHB_03009
	K06131	cardiolipin synthase A/B	2.7.8.-	FKAPCPFO_00774; FKAPCPFO_02031	ABPAJMHB_00587; ABPAJMHB_01172
	K06136	pyrroloquinoline quinone biosynthesis protein B	-	FKAPCPFO_00624	ABPAJMHB_00953
	K06137	pyrroloquinoline-quinone synthase	1.3.3.11	FKAPCPFO_00623	ABPAJMHB_00952
	K06138	pyrroloquinoline quinone biosynthesis protein D	-	FKAPCPFO_00622	ABPAJMHB_00951
	K06139	PqqA peptide cyclase	1.21.98.4	FKAPCPFO_00621	ABPAJMHB_00950
	K06147	ATP-binding cassette, subfamily B, bacterial	-	FKAPCPFO_00435; FKAPCPFO_01094; FKAPCPFO_02613; FKAPCPFO_02698	ABPAJMHB_01539; ABPAJMHB_02338; ABPAJMHB_02462; ABPAJMHB_02483
	K06148	ATP-binding cassette, subfamily C, bacterial	-	FKAPCPFO_02113	ABPAJMHB_00774
	K06151	gluconate 2-dehydrogenase alpha chain	1.1.99.3	FKAPCPFO_01660	ABPAJMHB_01882
	K06152	gluconate 2-dehydrogenase gamma chain	1.1.99.3	FKAPCPFO_01661	ABPAJMHB_01881
	K06153	undecaprenyl-diphosphatase	3.6.1.27	FKAPCPFO_02782	ABPAJMHB_01085
	K06158	ATP-binding cassette, subfamily F, member 3	-	FKAPCPFO_00065	ABPAJMHB_00328
	K06160	putative pyoverdin transport system ATP-binding/permease protein	-	FKAPCPFO_01344	ABPAJMHB_01304
	K06167	phosphoribosyl 1,2-cyclic phosphate phosphodiesterase	3.1.4.55	FKAPCPFO_02792	ABPAJMHB_01075
	K06168	tRNA-2-methylthio-N6-dimethylallyladenosine synthase	2.8.4.3	FKAPCPFO_02822	ABPAJMHB_01045
	K06173	tRNA pseudouridine38-40 synthase	5.4.99.12	FKAPCPFO_00148	ABPAJMHB_00245
	K06177	tRNA pseudouridine32 synthase / 23S rRNA pseudouridine746 synthase	5.4.99.28; 5.4.99.29	FKAPCPFO_00583	ABPAJMHB_00912
	K06178	23S rRNA pseudouridine2605 synthase	5.4.99.22	FKAPCPFO_00586	ABPAJMHB_00915
	K06179	23S rRNA pseudouridine955/2504/2580 synthase	5.4.99.24	FKAPCPFO_00263	ABPAJMHB_00129
	K06180	23S rRNA pseudouridine1911/1915/1917 synthase	5.4.99.23	FKAPCPFO_00244	ABPAJMHB_00148
	K06187	recombination protein RecR	-	FKAPCPFO_01643	ABPAJMHB_01899
	K06188	aquaporin Z	-	FKAPCPFO_00681	ABPAJMHB_01010
	K06189	magnesium and cobalt transporter	-	FKAPCPFO_02819	ABPAJMHB_01048
	K06192	paraquat-inducible protein B	-	FKAPCPFO_00527; FKAPCPFO_00939	ABPAJMHB_00422; ABPAJMHB_00856
	K06193	protein PhnA	-	FKAPCPFO_01314	ABPAJMHB_01335
	K06195	ApaG protein	-	FKAPCPFO_02653	ABPAJMHB_02528
	K06197	cation transport regulator	-	FKAPCPFO_01367	ABPAJMHB_01281
	K06204	DnaK suppressor protein	-	FKAPCPFO_00919	ABPAJMHB_00442
	K06207	GTP-binding protein	-	FKAPCPFO_00956	ABPAJMHB_00405
	K06217	phosphate starvation-inducible protein PhoH and related proteins	-	FKAPCPFO_02821	ABPAJMHB_01046
	K06221	2,5-diketo-D-gluconate reductase A	1.1.1.346	FKAPCPFO_00905	ABPAJMHB_00456
	K06287	septum formation protein	-	FKAPCPFO_00638; FKAPCPFO_02557	ABPAJMHB_00967; ABPAJMHB_02406
	K06400	site-specific DNA recombinase	-	FKAPCPFO_02713; FKAPCPFO_02772	ABPAJMHB_02715; ABPAJMHB_02774
	K06442	23S rRNA (cytidine1920-2'-O)/16S rRNA (cytidine1409-2'-O)-methyltransferase	2.1.1.226; 2.1.1.227	FKAPCPFO_02836	ABPAJMHB_01030
	K06861	lipopolysaccharide export system ATP-binding protein	3.6.3.-	FKAPCPFO_00142	ABPAJMHB_00251
	K06867	uncharacterized protein	-	FKAPCPFO_00398	ABPAJMHB_02301
	K06876	deoxyribodipyrimidine photolyase-related protein	-	FKAPCPFO_01422	ABPAJMHB_01711
	K06878	tRNA-binding protein	-	FKAPCPFO_01167	ABPAJMHB_03186
	K06884	uncharacterized protein	-	FKAPCPFO_02389	ABPAJMHB_02620
	K06889	uncharacterized protein	-	FKAPCPFO_01790	ABPAJMHB_02870
	K06890	uncharacterized protein	-	FKAPCPFO_00083	ABPAJMHB_00310
	K06891	ATP-dependent Clp protease adaptor protein ClpS	-	FKAPCPFO_01649	ABPAJMHB_01893
	K06901	adenine/guanine/hypoxanthine permease	-	FKAPCPFO_02340	ABPAJMHB_02571
	K06907	uncharacterized protein	-	FKAPCPFO_02420	ABPAJMHB_03121
	K06911	quercetin 2,3-dioxygenase	1.13.11.24	FKAPCPFO_01516	ABPAJMHB_01805
	K06915	uncharacterized protein	-	FKAPCPFO_00324	ABPAJMHB_00068
	K06916	cell division protein ZapE	-	FKAPCPFO_00489	ABPAJMHB_00818
	K06920	7-cyano-7-deazaguanine synthase	6.3.4.20	FKAPCPFO_01846	ABPAJMHB_02012
	K06923	uncharacterized protein	-	FKAPCPFO_00186	ABPAJMHB_00206
	K06925	tRNA threonylcarbamoyladenosine biosynthesis protein TsaE	-	FKAPCPFO_00960	ABPAJMHB_00401
	K06941	23S rRNA (adenine2503-C2)-methyltransferase	2.1.1.192	FKAPCPFO_02835	ABPAJMHB_01031
	K06942	ribosome-binding ATPase	-	FKAPCPFO_02527	ABPAJMHB_02283
	K06958	RNase adapter protein RapZ	-	FKAPCPFO_00647	ABPAJMHB_00976
	K06968	23S rRNA (cytidine2498-2'-O)-methyltransferase	2.1.1.186	FKAPCPFO_01056	ABPAJMHB_01577
	K06978	uncharacterized protein	-	FKAPCPFO_02357	ABPAJMHB_02588
	K06980	tRNA-modifying protein YgfZ	-	FKAPCPFO_01189	ABPAJMHB_01460
	K06988	8-hydroxy-5-deazaflavin:NADPH oxidoreductase	1.5.1.40	FKAPCPFO_00203	ABPAJMHB_00189
	K06997	PLP dependent protein	-	FKAPCPFO_00357	ABPAJMHB_00035
	K07002	uncharacterized protein	-	FKAPCPFO_02099	ABPAJMHB_00761
	K07003	uncharacterized protein	-	FKAPCPFO_00675	ABPAJMHB_01004
	K07010	putative glutamine amidotransferase	-	FKAPCPFO_00587	ABPAJMHB_00916
	K07018	uncharacterized protein	-	FKAPCPFO_00347	ABPAJMHB_00045
	K07023	putative hydrolases of HD superfamily	-	FKAPCPFO_01723	ABPAJMHB_02664
	K07027	glycosyltransferase 2 family protein	-	FKAPCPFO_00090	ABPAJMHB_00303
	K07034	uncharacterized protein	-	FKAPCPFO_01431	ABPAJMHB_01720
	K07042	probable rRNA maturation factor	-	FKAPCPFO_02820	ABPAJMHB_01047
	K07052	uncharacterized protein	-	FKAPCPFO_01726	ABPAJMHB_02667
	K07056	16S rRNA (cytidine1402-2'-O)-methyltransferase	2.1.1.198	FKAPCPFO_01202	ABPAJMHB_01447
	K07058	membrane protein	-	FKAPCPFO_00542	ABPAJMHB_00871
	K07062	toxin FitB	3.1.-.-	FKAPCPFO_00741	ABPAJMHB_00620
	K07082	UPF0755 protein	-	FKAPCPFO_01832	ABPAJMHB_01998
	K07090	uncharacterized protein	-	FKAPCPFO_01444; FKAPCPFO_01973	ABPAJMHB_01230; ABPAJMHB_01733
	K07091	lipopolysaccharide export system permease protein	-	FKAPCPFO_01008; FKAPCPFO_01825	ABPAJMHB_01625; ABPAJMHB_01991
	K07098	uncharacterized protein	-	FKAPCPFO_01363	ABPAJMHB_01285
	K07106	N-acetylmuramic acid 6-phosphate etherase	4.2.1.126	FKAPCPFO_02248	ABPAJMHB_02176
	K07107	acyl-CoA thioester hydrolase	3.1.2.-	FKAPCPFO_02672	ABPAJMHB_02509
	K07115	23S rRNA (adenine2030-N6)-methyltransferase	2.1.1.266	FKAPCPFO_00819	ABPAJMHB_00542
	K07120	uncharacterized protein	-	HEGGFPEL_00071	KEHGFNOJ_00071
	K07123	uncharacterized protein	-	HEGGFPEL_00041	KEHGFNOJ_00041
	K07126	uncharacterized protein	-	FKAPCPFO_00433; FKAPCPFO_01798	ABPAJMHB_02336; ABPAJMHB_02862
	K07127	5-hydroxyisourate hydrolase	3.5.2.17	FKAPCPFO_00045	ABPAJMHB_00348
	K07137	uncharacterized protein	-	FKAPCPFO_00334	ABPAJMHB_00058
	K07141	molybdenum cofactor cytidylyltransferase	2.7.7.76	FKAPCPFO_02534	ABPAJMHB_02290
	K07146	UPF0176 protein	-	FKAPCPFO_02115	ABPAJMHB_00776
	K07147	methionine sulfoxide reductase catalytic subunit	1.8.-.-	FKAPCPFO_03187	ABPAJMHB_03165
	K07152	protein SCO1	-	FKAPCPFO_00782	ABPAJMHB_00579
	K07154	serine/threonine-protein kinase HipA	2.7.11.1	FKAPCPFO_03228; HEGGFPEL_00135	ABPAJMHB_03221; KEHGFNOJ_00137
	K07156	copper resistance protein C	-	FKAPCPFO_00757	ABPAJMHB_00604
	K07157	uncharacterized protein	-	FKAPCPFO_00878	ABPAJMHB_00483
	K07160	5-oxoprolinase (ATP-hydrolysing) subunit A	3.5.2.9	FKAPCPFO_03128	ABPAJMHB_03086
	K07165	transmembrane sensor	-	FKAPCPFO_01346; FKAPCPFO_02872; FKAPCPFO_03074	ABPAJMHB_01302; ABPAJMHB_02818; ABPAJMHB_03048
	K07183	two-component system, response regulator / RNA-binding antiterminator	-	FKAPCPFO_02266	ABPAJMHB_02158
	K07215	heme oxygenase (biliverdin-IX-beta and delta-forming)	1.14.99.58	FKAPCPFO_01337	ABPAJMHB_01311
	K07221	phosphate-selective porin OprO and OprP	-	FKAPCPFO_00371; FKAPCPFO_01492; FKAPCPFO_03103	ABPAJMHB_00021; ABPAJMHB_01781; ABPAJMHB_03061
	K07222	putative flavoprotein involved in K+ transport	-	HEGGFPEL_00038	KEHGFNOJ_00038
	K07223	porphyrinogen peroxidase	1.11.1.-	FKAPCPFO_01523	ABPAJMHB_01812
	K07230	periplasmic iron binding protein	-	FKAPCPFO_01438	ABPAJMHB_01727
	K07233	copper resistance protein B	-	FKAPCPFO_03175	ABPAJMHB_03161
	K07243	high-affinity iron transporter	-	FKAPCPFO_03185	ABPAJMHB_03151
	K07245	copper resistance protein D	-	FKAPCPFO_00756	ABPAJMHB_00605
	K07248	lactaldehyde dehydrogenase / glycolaldehyde dehydrogenase	1.2.1.22; 1.2.1.21	FKAPCPFO_00273	ABPAJMHB_00119
	K07258	serine-type D-Ala-D-Ala carboxypeptidase (penicillin-binding protein 5/6)	3.4.16.4	FKAPCPFO_02787	ABPAJMHB_01080
	K07263	zinc protease	3.4.24.-	FKAPCPFO_01633	ABPAJMHB_01909
	K07265	capsular polysaccharide export protein	-	FKAPCPFO_00885	ABPAJMHB_00476
	K07266	capsular polysaccharide export protein	-	FKAPCPFO_00890	ABPAJMHB_00471
	K07267	porin	-	FKAPCPFO_00817; FKAPCPFO_01436; FKAPCPFO_01747; FKAPCPFO_01809; FKAPCPFO_02134; FKAPCPFO_02184; FKAPCPFO_02649; HEGGFPEL_00021; HEGGFPEL_00165	ABPAJMHB_00544; ABPAJMHB_00667; ABPAJMHB_00795; ABPAJMHB_01725; ABPAJMHB_02532; ABPAJMHB_02688; ABPAJMHB_02850; KEHGFNOJ_00022; KEHGFNOJ_00167
	K07275	outer membrane protein	-	FKAPCPFO_00629	ABPAJMHB_00958
	K07276	uncharacterized protein	-	FKAPCPFO_01229	ABPAJMHB_01420
	K07277	outer membrane protein insertion porin family	-	FKAPCPFO_00164	ABPAJMHB_00229
	K07278	translocation and assembly module TamA	-	FKAPCPFO_02823	ABPAJMHB_01043
	K07289	AsmA protein	-	FKAPCPFO_00262	ABPAJMHB_00130
	K07290	AsmA family protein	-	FKAPCPFO_02479	ABPAJMHB_02235
	K07302	isoquinoline 1-oxidoreductase subunit alpha	1.3.99.16	FKAPCPFO_01239	ABPAJMHB_01410
	K07303	isoquinoline 1-oxidoreductase subunit beta	1.3.99.16	FKAPCPFO_01240	ABPAJMHB_01409
	K07304	peptide-methionine (S)-S-oxide reductase	1.8.4.11	FKAPCPFO_01883	ABPAJMHB_02049
	K07305	peptide-methionine (R)-S-oxide reductase	1.8.4.12	FKAPCPFO_00989	ABPAJMHB_01644
	K07316	adenine-specific DNA-methyltransferase	2.1.1.72	FKAPCPFO_00377	ABPAJMHB_00015
	K07318	adenine-specific DNA-methyltransferase	2.1.1.72	FKAPCPFO_00973	ABPAJMHB_01660
	K07319	adenine-specific DNA-methyltransferase	2.1.1.72	FKAPCPFO_02765	ABPAJMHB_02767
	K07323	phospholipid transport system substrate-binding protein	-	FKAPCPFO_00425; FKAPCPFO_00968	ABPAJMHB_00393; ABPAJMHB_02328
	K07335	basic membrane protein A and related proteins	-	FKAPCPFO_01780; FKAPCPFO_01939	ABPAJMHB_01264; ABPAJMHB_02880
	K07336	PKHD-type hydroxylase	1.14.11.-	FKAPCPFO_01800; FKAPCPFO_02132	ABPAJMHB_00793; ABPAJMHB_02860
	K07344	type IV secretion system protein TrbL	-	FKAPCPFO_00750; FKAPCPFO_02743; FKAPCPFO_02882	ABPAJMHB_00611; ABPAJMHB_02745; ABPAJMHB_02828
	K07390	monothiol glutaredoxin	-	FKAPCPFO_02028	ABPAJMHB_01175
	K07391	magnesium chelatase family protein	-	FKAPCPFO_01233	ABPAJMHB_01416
	K07401	selenoprotein W-related protein	-	FKAPCPFO_01409	ABPAJMHB_01698
	K07402	xanthine dehydrogenase accessory factor	-	FKAPCPFO_00055; FKAPCPFO_02535	ABPAJMHB_00338; ABPAJMHB_02291
	K07404	6-phosphogluconolactonase	3.1.1.31	FKAPCPFO_01262	ABPAJMHB_01387
	K07407	alpha-galactosidase	3.2.1.22	HEGGFPEL_00168	KEHGFNOJ_00170
	K07447	putative holliday junction resolvase	3.1.-.-	FKAPCPFO_01317	ABPAJMHB_01332
	K07448	restriction system protein	-	FKAPCPFO_00842	ABPAJMHB_00519
	K07460	putative endonuclease	-	FKAPCPFO_02030	ABPAJMHB_01173
	K07462	single-stranded-DNA-specific exonuclease	3.1.-.-	FKAPCPFO_02540	ABPAJMHB_02389
	K07478	putative ATPase	-	FKAPCPFO_00264; FKAPCPFO_02723	ABPAJMHB_00128; ABPAJMHB_02725
	K07481	transposase, IS5 family	-	HEGGFPEL_00169	KEHGFNOJ_00171
	K07483	transposase	-	FKAPCPFO_01989	ABPAJMHB_01214
	K07484	transposase	-	FKAPCPFO_01987; FKAPCPFO_01988	ABPAJMHB_01215; ABPAJMHB_01216
	K07486	transposase	-	HEGGFPEL_00031	KEHGFNOJ_00031
	K07493	putative transposase	-	HEGGFPEL_00047	KEHGFNOJ_00047
	K07497	putative transposase	-	FKAPCPFO_01325; FKAPCPFO_02939	ABPAJMHB_01324; ABPAJMHB_02908
	K07507	putative Mg2+ transporter-C (MgtC) family protein	-	FKAPCPFO_02399	ABPAJMHB_02630
	K07552	MFS transporter, DHA1 family, multidrug resistance protein	-	FKAPCPFO_00549; FKAPCPFO_00669; FKAPCPFO_02718	ABPAJMHB_00878; ABPAJMHB_00998; ABPAJMHB_02720
	K07566	L-threonylcarbamoyladenylate synthase	2.7.7.87	FKAPCPFO_01011	ABPAJMHB_01622
	K07568	S-adenosylmethionine:tRNA ribosyltransferase-isomerase	2.4.99.17	FKAPCPFO_00416	ABPAJMHB_02319
	K07636	two-component system, OmpR family, phosphate regulon sensor histidine kinase PhoR	2.7.13.3	FKAPCPFO_02135	ABPAJMHB_00796
	K07638	two-component system, OmpR family, osmolarity sensor histidine kinase EnvZ	2.7.13.3	FKAPCPFO_01082	ABPAJMHB_01551
	K07657	two-component system, OmpR family, phosphate regulon response regulator PhoB	-	FKAPCPFO_00814	ABPAJMHB_00547
	K07659	two-component system, OmpR family, phosphate regulon response regulator OmpR	-	FKAPCPFO_01077	ABPAJMHB_01556
	K07667	two-component system, OmpR family, KDP operon response regulator KdpE	-	FKAPCPFO_01982	ABPAJMHB_01221
	K07693	two-component system, NarL family, response regulator DesR	-	FKAPCPFO_02331	ABPAJMHB_02562
	K07708	two-component system, NtrC family, nitrogen regulation sensor histidine kinase GlnL	2.7.13.3	FKAPCPFO_00258	ABPAJMHB_00134
	K07712	two-component system, NtrC family, nitrogen regulation response regulator GlnG	-	FKAPCPFO_00257	ABPAJMHB_00135
	K07724	Ner family transcriptional regulator	-	FKAPCPFO_02942	ABPAJMHB_02905
	K07729	putative transcriptional regulator	-	FKAPCPFO_02050	ABPAJMHB_01153
	K07735	putative transcriptional regulator	-	FKAPCPFO_01655	ABPAJMHB_01887
	K07736	CarD family transcriptional regulator	-	FKAPCPFO_02826	ABPAJMHB_01040
	K07738	transcriptional repressor NrdR	-	FKAPCPFO_00012	ABPAJMHB_00381
	K07741	anti-repressor protein	-	HEGGFPEL_00114	KEHGFNOJ_00116
	K07742	uncharacterized protein	-	FKAPCPFO_00530	ABPAJMHB_00859
	K07746	antitoxin ParD1/3/4	-	FKAPCPFO_02888	ABPAJMHB_02834
	K07778	two-component system, NarL family, sensor histidine kinase DesK	2.7.13.3	FKAPCPFO_02330	ABPAJMHB_02561
	K07782	LuxR family transcriptional regulator, quorum-sensing system regulator SdiA	-	FKAPCPFO_03270	ABPAJMHB_03260
	K07788	multidrug efflux pump	-	FKAPCPFO_02329	ABPAJMHB_02560
	K07789	multidrug efflux pump	-	FKAPCPFO_00666; FKAPCPFO_01559	ABPAJMHB_00995; ABPAJMHB_01983
	K07799	membrane fusion protein, multidrug efflux system	-	FKAPCPFO_03260	ABPAJMHB_03247
	K08137	MFS transporter, SP family, galactose:H+ symporter	-	FKAPCPFO_00603; FKAPCPFO_02041; FKAPCPFO_03042	ABPAJMHB_00932; ABPAJMHB_01162; ABPAJMHB_02956
	K08138	MFS transporter, SP family, xylose:H+ symportor	-	FKAPCPFO_01553	ABPAJMHB_01842
	K08169	MFS transporter, DHA2 family, multidrug resistance protein	-	FKAPCPFO_00448	ABPAJMHB_02351
	K08177	MFS transporter, OFA family, oxalate/formate antiporter	-	FKAPCPFO_02183	ABPAJMHB_00666
	K08178	MFS transporter, SHS family, lactate transporter	-	FKAPCPFO_03246	ABPAJMHB_03236
	K08281	nicotinamidase/pyrazinamidase	3.5.1.19; 3.5.1.-	FKAPCPFO_01194	ABPAJMHB_01455
	K08296	phosphohistidine phosphatase	3.1.3.-	FKAPCPFO_02812	ABPAJMHB_01055
	K08300	ribonuclease E	3.1.26.12	FKAPCPFO_00323	ABPAJMHB_00069
	K08301	ribonuclease G	3.1.26.-	FKAPCPFO_02556	ABPAJMHB_02405
	K08304	membrane-bound lytic murein transglycosylase A	4.2.2.-	FKAPCPFO_00106	ABPAJMHB_00287
	K08305	membrane-bound lytic murein transglycosylase B	4.2.2.-	FKAPCPFO_02786	ABPAJMHB_01081
	K08309	soluble lytic murein transglycosylase	4.2.2.-	FKAPCPFO_02018; FKAPCPFO_02625	ABPAJMHB_01185; ABPAJMHB_02556
	K08311	putative (di)nucleoside polyphosphate hydrolase	3.6.1.-	FKAPCPFO_00985	ABPAJMHB_01648
	K08316	16S rRNA (guanine966-N2)-methyltransferase	2.1.1.171	FKAPCPFO_00585	ABPAJMHB_00914
	K08325	NADP-dependent alcohol dehydrogenase	1.1.-.-	FKAPCPFO_01359	ABPAJMHB_01289
	K08483	phosphoenolpyruvate-protein phosphotransferase (PTS system enzyme I)	2.7.3.9	FKAPCPFO_00650	ABPAJMHB_00979
	K08591	acyl phosphate:glycerol-3-phosphate acyltransferase	2.3.1.275	FKAPCPFO_02607	ABPAJMHB_02456
	K08602	oligoendopeptidase F	3.4.24.-	FKAPCPFO_00133	ABPAJMHB_00260
	K08641	zinc D-Ala-D-Ala dipeptidase	3.4.13.22	FKAPCPFO_00865	ABPAJMHB_00496
	K08679	UDP-glucuronate 4-epimerase	5.1.3.6	FKAPCPFO_00914	ABPAJMHB_00447
	K08715	inward rectifier potassium channel	-	FKAPCPFO_02700	ABPAJMHB_02481
	K08738	cytochrome c	-	FKAPCPFO_01292	ABPAJMHB_01357
	K08744	cardiolipin synthase (CMP-forming)	2.7.8.41	FKAPCPFO_02800	ABPAJMHB_01067
	K08963	methylthioribose-1-phosphate isomerase	5.3.1.23	FKAPCPFO_00229	ABPAJMHB_00163
	K08964	methylthioribulose-1-phosphate dehydratase	4.2.1.109	FKAPCPFO_02587	ABPAJMHB_02436
	K08967	1,2-dihydroxy-3-keto-5-methylthiopentene dioxygenase	1.13.11.53; 1.13.11.54	FKAPCPFO_02588	ABPAJMHB_02437
	K08973	protoporphyrinogen IX oxidase	1.3.99.-	FKAPCPFO_00641	ABPAJMHB_00970
	K08994	ion channel-forming bestrophin family protein	-	FKAPCPFO_02827	ABPAJMHB_01039
	K08995	putative membrane protein	-	FKAPCPFO_01054; FKAPCPFO_01457	ABPAJMHB_01579; ABPAJMHB_01746
	K08997	serine/tyrosine/threonine adenylyltransferase	2.7.7.-	FKAPCPFO_00608	ABPAJMHB_00937
	K08998	uncharacterized protein	-	FKAPCPFO_00155	ABPAJMHB_00238
	K09001	anhydro-N-acetylmuramic acid kinase	2.7.1.170	FKAPCPFO_02247	ABPAJMHB_02177
	K09003	uncharacterized protein	-	FKAPCPFO_02697	ABPAJMHB_02484
	K09005	uncharacterized protein	-	FKAPCPFO_02538	ABPAJMHB_02294
	K09013	Fe-S cluster assembly ATP-binding protein	-	FKAPCPFO_01103	ABPAJMHB_01530
	K09014	Fe-S cluster assembly protein SufB	-	FKAPCPFO_01102	ABPAJMHB_01531
	K09015	Fe-S cluster assembly protein SufD	-	FKAPCPFO_01104	ABPAJMHB_01529
	K09017	TetR/AcrR family transcriptional regulator	-	FKAPCPFO_02366	ABPAJMHB_02597
	K09019	3-hydroxypropanoate dehydrogenase	1.1.1.-	FKAPCPFO_00509	ABPAJMHB_00838
	K09020	ureidoacrylate peracid hydrolase	3.5.1.110	FKAPCPFO_02359	ABPAJMHB_02590
	K09022	2-iminobutanoate/2-iminopropanoate deaminase	3.5.99.10	FKAPCPFO_00645; FKAPCPFO_02283	ABPAJMHB_00974; ABPAJMHB_02141
	K09024	flavin reductase	1.5.1.-	FKAPCPFO_00606; FKAPCPFO_03025	ABPAJMHB_00935; ABPAJMHB_02973
	K09117	uncharacterized protein	-	FKAPCPFO_00995	ABPAJMHB_01638
	K09159	antitoxin CptB	-	FKAPCPFO_01284	ABPAJMHB_01365
	K09160	uncharacterized protein	-	FKAPCPFO_00715	ABPAJMHB_03015
	K09384	uncharacterized protein	-	FKAPCPFO_02045	ABPAJMHB_01158
	K09457	7-cyano-7-deazaguanine reductase	1.7.1.13	FKAPCPFO_00951	ABPAJMHB_00410
	K09458	3-oxoacyl-[acyl-carrier-protein] synthase II	2.3.1.179	FKAPCPFO_01833	ABPAJMHB_01999
	K09474	acid phosphatase (class A)	3.1.3.2	FKAPCPFO_00806; FKAPCPFO_01803; FKAPCPFO_02561	ABPAJMHB_00555; ABPAJMHB_02410; ABPAJMHB_02857
	K09688	capsular polysaccharide transport system permease protein	-	FKAPCPFO_00894	ABPAJMHB_00467
	K09689	capsular polysaccharide transport system ATP-binding protein	7.6.2.12	FKAPCPFO_00884	ABPAJMHB_00477
	K09702	uncharacterized protein	-	FKAPCPFO_02257	ABPAJMHB_02167
	K09705	uncharacterized protein	-	FKAPCPFO_00233; FKAPCPFO_02052	ABPAJMHB_00159; ABPAJMHB_01151
	K09710	ribosome-associated protein	-	FKAPCPFO_02530	ABPAJMHB_02286
	K09712	uncharacterized protein	-	FKAPCPFO_01731	ABPAJMHB_02672
	K09747	uncharacterized protein	-	FKAPCPFO_01644	ABPAJMHB_01898
	K09748	ribosome maturation factor RimP	-	FKAPCPFO_00532	ABPAJMHB_00861
	K09760	DNA recombination protein RmuC	-	FKAPCPFO_01608	ABPAJMHB_01934
	K09761	16S rRNA (uracil1498-N3)-methyltransferase	2.1.1.193	FKAPCPFO_01198	ABPAJMHB_01451
	K09768	uncharacterized protein	-	FKAPCPFO_01310	ABPAJMHB_01339
	K09769	uncharacterized protein	-	FKAPCPFO_02450	ABPAJMHB_02207
	K09771	small multidrug resistance family-3 protein	-	FKAPCPFO_01651	ABPAJMHB_01891
	K09773	[pyruvate, water dikinase]-phosphate phosphotransferase / [pyruvate, water dikinase] kinase	2.7.4.28; 2.7.11.33	FKAPCPFO_01680	ABPAJMHB_01862
	K09774	lipopolysaccharide export system protein LptA	-	FKAPCPFO_00141	ABPAJMHB_00252
	K09780	uncharacterized protein	-	FKAPCPFO_01622	ABPAJMHB_01920
	K09791	uncharacterized protein	-	FKAPCPFO_00877	ABPAJMHB_00484
	K09800	translocation and assembly module TamB	-	FKAPCPFO_02824	ABPAJMHB_01042
	K09806	uncharacterized protein	-	FKAPCPFO_02517	ABPAJMHB_02273
	K09807	uncharacterized protein	-	FKAPCPFO_02572	ABPAJMHB_02421
	K09808	lipoprotein-releasing system permease protein	-	FKAPCPFO_01137	ABPAJMHB_01496
	K09810	lipoprotein-releasing system ATP-binding protein	3.6.3.-	FKAPCPFO_01138	ABPAJMHB_01495
	K09811	cell division transport system permease protein	-	FKAPCPFO_01029	ABPAJMHB_01604
	K09812	cell division transport system ATP-binding protein	-	FKAPCPFO_01030	ABPAJMHB_01603
	K09823	Fur family transcriptional regulator, zinc uptake regulator	-	FKAPCPFO_00605	ABPAJMHB_00934
	K09857	uncharacterized protein	-	FKAPCPFO_02657	ABPAJMHB_02524
	K09862	uncharacterized protein	-	FKAPCPFO_02555	ABPAJMHB_02404
	K09866	aquaporin-4	-	FKAPCPFO_01316	ABPAJMHB_01333
	K09880	enolase-phosphatase E1	3.1.3.77	FKAPCPFO_02589	ABPAJMHB_02438
	K09882	cobaltochelatase CobS	6.6.1.2	FKAPCPFO_01277	ABPAJMHB_01372
	K09883	cobaltochelatase CobT	6.6.1.2	FKAPCPFO_01278	ABPAJMHB_01371
	K09888	cell division protein ZapA	-	FKAPCPFO_02448	ABPAJMHB_02205
	K09903	uridylate kinase	2.7.4.22	FKAPCPFO_00170	ABPAJMHB_00223
	K09919	uncharacterized protein	-	FKAPCPFO_02491	ABPAJMHB_02247
	K09945	uncharacterized protein	-	FKAPCPFO_00311	ABPAJMHB_00081
	K09949	uncharacterized protein	-	FKAPCPFO_00159	ABPAJMHB_00234
	K09958	uncharacterized protein	-	FKAPCPFO_02948	ABPAJMHB_02899
	K09985	uncharacterized protein	-	FKAPCPFO_00421	ABPAJMHB_02324
	K09986	uncharacterized protein	-	FKAPCPFO_00979	ABPAJMHB_01654
	K09987	uncharacterized protein	-	FKAPCPFO_00032	ABPAJMHB_00361
	K10026	7-carboxy-7-deazaguanine synthase	4.3.99.3	FKAPCPFO_01845	ABPAJMHB_02011
	K10107	capsular polysaccharide transport system permease protein	-	FKAPCPFO_00883	ABPAJMHB_00478
	K10254	oleate hydratase	4.2.1.53	FKAPCPFO_00766	ABPAJMHB_00595
	K10563	formamidopyrimidine-DNA glycosylase	3.2.2.23; 4.2.99.18	FKAPCPFO_01877	ABPAJMHB_02043
	K10680	N-ethylmaleimide reductase	1.-.-.-	HEGGFPEL_00064	KEHGFNOJ_00064
	K10764	O-succinylhomoserine sulfhydrylase	2.5.1.-	FKAPCPFO_02654	ABPAJMHB_02527
	K10773	endonuclease III	4.2.99.18	FKAPCPFO_02612	ABPAJMHB_02461
	K11068	hemolysin III	-	FKAPCPFO_02043	ABPAJMHB_01160
	K11069	spermidine/putrescine transport system substrate-binding protein	-	FKAPCPFO_00909	ABPAJMHB_00452
	K11085	ATP-binding cassette, subfamily B, bacterial MsbA	3.6.3.-	FKAPCPFO_00981	ABPAJMHB_01652
	K11103	aerobic C4-dicarboxylate transport protein	-	FKAPCPFO_01609; FKAPCPFO_02227	ABPAJMHB_00710; ABPAJMHB_01933
	K11175	phosphoribosylglycinamide formyltransferase 1	2.1.2.2	FKAPCPFO_00063	ABPAJMHB_00330
	K11177	xanthine dehydrogenase YagR molybdenum-binding subunit	1.17.1.4	FKAPCPFO_02726; FKAPCPFO_03038	ABPAJMHB_02728; ABPAJMHB_02960
	K11178	xanthine dehydrogenase YagS FAD-binding subunit	1.17.1.4	FKAPCPFO_02725; FKAPCPFO_03037	ABPAJMHB_02727; ABPAJMHB_02961
	K11206	deaminated glutathione amidase	3.5.1.128	FKAPCPFO_00718	ABPAJMHB_03018
	K11354	two-component system, chemotaxis family, sensor kinase Cph1	2.7.13.3	FKAPCPFO_01775	ABPAJMHB_02885
	K11477	glc operon protein GlcG	-	FKAPCPFO_01810	ABPAJMHB_02849
	K11529	glycerate 2-kinase	2.7.1.165	FKAPCPFO_00275	ABPAJMHB_00117
	K11532	fructose-1,6-bisphosphatase II / sedoheptulose-1,7-bisphosphatase	3.1.3.11; 3.1.3.37	FKAPCPFO_02150	ABPAJMHB_00811
	K11717	cysteine desulfurase / selenocysteine lyase	2.8.1.7; 4.4.1.16	FKAPCPFO_01105	ABPAJMHB_01528
	K11719	lipopolysaccharide export system protein LptC	-	FKAPCPFO_00140	ABPAJMHB_00253
	K11720	lipopolysaccharide export system permease protein	-	FKAPCPFO_01007; FKAPCPFO_01826	ABPAJMHB_01626; ABPAJMHB_01992
	K11735	GABA permease	-	FKAPCPFO_02117	ABPAJMHB_00778
	K11738	L-asparagine permease	-	FKAPCPFO_01671	ABPAJMHB_01871
	K11749	regulator of sigma E protease	3.4.24.-	FKAPCPFO_00165	ABPAJMHB_00228
	K11752	diaminohydroxyphosphoribosylaminopyrimidine deaminase / 5-amino-6-(5-phosphoribosylamino)uracil reductase	3.5.4.26; 1.1.1.193	FKAPCPFO_00680	ABPAJMHB_01009
	K11753	riboflavin kinase / FMN adenylyltransferase	2.7.1.26; 2.7.7.2	FKAPCPFO_02590	ABPAJMHB_02439
	K11754	dihydrofolate synthase / folylpolyglutamate synthase	6.3.2.12; 6.3.2.17	FKAPCPFO_00602	ABPAJMHB_00931
	K11924	DtxR family transcriptional regulator, manganese transport regulator	-	FKAPCPFO_02696; HEGGFPEL_00164	ABPAJMHB_02485; KEHGFNOJ_00166
	K11927	ATP-dependent RNA helicase RhlE	3.6.4.13	FKAPCPFO_01143; FKAPCPFO_01228	ABPAJMHB_01421; ABPAJMHB_01490
	K11991	tRNA(adenine34) deaminase	3.5.4.33	FKAPCPFO_00580	ABPAJMHB_00909
	K12203	defect in organelle trafficking protein DotB	7.2.4.8	HEGGFPEL_00129	KEHGFNOJ_00131
	K12204	defect in organelle trafficking protein DotC	-	HEGGFPEL_00130	KEHGFNOJ_00132
	K12205	defect in organelle trafficking protein DotD	-	HEGGFPEL_00131	KEHGFNOJ_00133
	K12206	intracellular multiplication protein IcmB	7.2.4.8	HEGGFPEL_00136	KEHGFNOJ_00138
	K12217	intracellular multiplication protein IcmO	7.2.4.8	HEGGFPEL_00123	KEHGFNOJ_00125
	K12218	intracellular multiplication protein IcmP	-	HEGGFPEL_00125	KEHGFNOJ_00127
	K12257	SecD/SecF fusion protein	-	FKAPCPFO_00026	ABPAJMHB_00367
	K12265	nitric oxide reductase FlRd-NAD(+) reductase	1.18.1.-	FKAPCPFO_02316	ABPAJMHB_02108
	K12340	outer membrane protein	-	FKAPCPFO_01885	ABPAJMHB_02051
	K12373	hexosaminidase	3.2.1.52	FKAPCPFO_01896	ABPAJMHB_02062
	K12410	NAD-dependent deacetylase	2.3.1.286	FKAPCPFO_00087	ABPAJMHB_00306
	K12506	2-C-methyl-D-erythritol 4-phosphate cytidylyltransferase / 2-C-methyl-D-erythritol 2,4-cyclodiphosphate synthase	2.7.7.60; 4.6.1.12	FKAPCPFO_00260	ABPAJMHB_00132
	K12573	ribonuclease R	3.1.13.1	FKAPCPFO_02604	ABPAJMHB_02453
	K12574	ribonuclease J	3.1.-.-	FKAPCPFO_01135	ABPAJMHB_01498
	K12960	5-methylthioadenosine/S-adenosylhomocysteine deaminase	3.5.4.31; 3.5.4.28	FKAPCPFO_02271	ABPAJMHB_02153
	K12993	O-antigen biosynthesis alpha-1,2-mannosyltransferase/rhamnosyltransferase	2.4.1.371; 2.4.1.-	FKAPCPFO_00886	ABPAJMHB_00475
	K12994	mannosyl-N-acetyl-alpha-D-glucosaminyl-diphospho-ditrans,octacis-undecaprenol 3-alpha-mannosyltransferase / alpha-1,3-rhamnosyltransferase	2.4.1.349; 2.4.1.-	FKAPCPFO_02706	ABPAJMHB_02475
	K12997	rhamnosyltransferase	2.4.1.-	FKAPCPFO_01923	ABPAJMHB_02089
	K13013	O-antigen biosynthesis protein WbqV	-	FKAPCPFO_00071	ABPAJMHB_00322
	K13017	UDP-2-acetamido-2-deoxy-ribo-hexuluronate aminotransferase	2.6.1.98	FKAPCPFO_00070	ABPAJMHB_00323
	K13035	beta-cyano-L-alanine hydratase/nitrilase	3.5.5.4; 4.2.1.65	FKAPCPFO_02844	ABPAJMHB_02790
	K13038	phosphopantothenoylcysteine decarboxylase / phosphopantothenate---cysteine ligase	4.1.1.36; 6.3.2.5	FKAPCPFO_01879	ABPAJMHB_02045
	K13075	N-acyl homoserine lactone hydrolase	3.1.1.81	FKAPCPFO_02201	ABPAJMHB_00684
	K13243	c-di-GMP-specific phosphodiesterase	3.1.4.52	FKAPCPFO_01774	ABPAJMHB_02886
	K13292	phosphatidylglycerol---prolipoprotein diacylglyceryl transferase	2.5.1.145	FKAPCPFO_02519	ABPAJMHB_02275
	K13378	NADH-quinone oxidoreductase subunit C/D	7.1.1.2	FKAPCPFO_02082	ABPAJMHB_00744
	K13479	xanthine dehydrogenase FAD-binding subunit	1.17.1.4	FKAPCPFO_03093	ABPAJMHB_03029
	K13481	xanthine dehydrogenase small subunit	1.17.1.4	FKAPCPFO_00057	ABPAJMHB_00336
	K13482	xanthine dehydrogenase large subunit	1.17.1.4	FKAPCPFO_00056	ABPAJMHB_00337
	K13483	xanthine dehydrogenase YagT iron-sulfur-binding subunit	-	FKAPCPFO_02724; FKAPCPFO_03036	ABPAJMHB_02726; ABPAJMHB_02962
	K13485	2-oxo-4-hydroxy-4-carboxy-5-ureidoimidazoline decarboxylase	4.1.1.97	FKAPCPFO_00046	ABPAJMHB_00347
	K13490	two-component system, chemotaxis family, sensor histidine kinase and response regulator WspE	-	FKAPCPFO_01036	ABPAJMHB_01597
	K13581	modification methylase	2.1.1.72	FKAPCPFO_00972	ABPAJMHB_01661
	K13583	GcrA cell cycle regulator	-	FKAPCPFO_00953	ABPAJMHB_00408
	K13584	two-component system, cell cycle response regulator CtrA	-	FKAPCPFO_02684	ABPAJMHB_02497
	K13598	two-component system, NtrC family, nitrogen regulation sensor histidine kinase NtrY	2.7.13.3	FKAPCPFO_00256	ABPAJMHB_00136
	K13599	two-component system, NtrC family, nitrogen regulation response regulator NtrX	-	FKAPCPFO_00255	ABPAJMHB_00137
	K13628	iron-sulfur cluster assembly protein	-	FKAPCPFO_01108	ABPAJMHB_01525
	K13641	IclR family transcriptional regulator, acetate operon repressor	-	FKAPCPFO_01688	ABPAJMHB_01854
	K13643	Rrf2 family transcriptional regulator, iron-sulfur cluster assembly transcription factor	-	FKAPCPFO_02599	ABPAJMHB_02448
	K13657	alpha-1,3-mannosyltransferase	2.4.1.252	FKAPCPFO_01914	ABPAJMHB_02080
	K13659	2-beta-glucuronyltransferase	2.4.1.264	FKAPCPFO_01924	ABPAJMHB_02090
	K13662	putative polymerase	-	FKAPCPFO_01926	ABPAJMHB_02092
	K13688	cyclic beta-1,2-glucan synthetase	2.4.1.-	FKAPCPFO_02108	ABPAJMHB_00769
	K13700	abhydrolase domain-containing protein 6	3.1.1.23	FKAPCPFO_01282	ABPAJMHB_01367
	K13771	Rrf2 family transcriptional regulator, nitric oxide-sensitive transcriptional repressor	-	FKAPCPFO_00835; FKAPCPFO_01689	ABPAJMHB_00526; ABPAJMHB_01853
	K13810	transaldolase / glucose-6-phosphate isomerase	2.2.1.2; 5.3.1.9	FKAPCPFO_00395; FKAPCPFO_03044	ABPAJMHB_02298; ABPAJMHB_02954
	K13829	shikimate kinase / 3-dehydroquinate synthase	2.7.1.71; 4.2.3.4	FKAPCPFO_00194	ABPAJMHB_00198
	K13926	ribosome-dependent ATPase	-	FKAPCPFO_01392	ABPAJMHB_01681
	K13936	malonate transporter and related proteins	-	FKAPCPFO_01396	ABPAJMHB_01685
	K13953	alcohol dehydrogenase, propanol-preferring	1.1.1.1	FKAPCPFO_02036; FKAPCPFO_02281; FKAPCPFO_02490	ABPAJMHB_01167; ABPAJMHB_02143; ABPAJMHB_02246
	K13979	alcohol dehydrogenase (NADP+)	1.1.1.2	FKAPCPFO_02228; FKAPCPFO_02730	ABPAJMHB_00711; ABPAJMHB_02732
	K13993	HSP20 family protein	-	FKAPCPFO_01540	ABPAJMHB_01829
	K14051	c-di-GMP phosphodiesterase Gmr	3.1.4.52	FKAPCPFO_00483; FKAPCPFO_01770	ABPAJMHB_00450
	K14057	LysR family transcriptional regulator, regulator of abg operon	-	FKAPCPFO_02303	ABPAJMHB_02121
	K14160	protein ImuA	-	FKAPCPFO_03152; FKAPCPFO_03200; HEGGFPEL_00033	ABPAJMHB_03110; ABPAJMHB_03198; KEHGFNOJ_00033
	K14161	protein ImuB	-	FKAPCPFO_03151; FKAPCPFO_03199; HEGGFPEL_00032	ABPAJMHB_03109; ABPAJMHB_03199; KEHGFNOJ_00032
	K14162	error-prone DNA polymerase	2.7.7.7	FKAPCPFO_03198	ABPAJMHB_03200
	K14261	alanine-synthesizing transaminase	2.6.1.-	FKAPCPFO_02542	ABPAJMHB_02391
	K14267	N-succinyldiaminopimelate aminotransferase	2.6.1.17	FKAPCPFO_02461	ABPAJMHB_02218
	K14274	xylono-1,5-lactonase	3.1.1.110	FKAPCPFO_00189	ABPAJMHB_00203
	K14347	solute carrier family 10 (sodium/bile acid cotransporter), member 7	-	FKAPCPFO_01280	ABPAJMHB_01369
	K14652	3,4-dihydroxy 2-butanone 4-phosphate synthase / GTP cyclohydrolase II	4.1.99.12; 3.5.4.25	FKAPCPFO_00678	ABPAJMHB_01007
	K14742	tRNA threonylcarbamoyladenosine biosynthesis protein TsaB	-	FKAPCPFO_00508	ABPAJMHB_00837
	K14980	two-component system, OmpR family, sensor histidine kinase ChvG	2.7.13.3	FKAPCPFO_00620	ABPAJMHB_00949
	K14981	two-component system, OmpR family, response regulator ChvI	-	FKAPCPFO_00619	ABPAJMHB_00948
	K15034	ribosome-associated protein	-	FKAPCPFO_00385	ABPAJMHB_00007
	K15460	tRNA1Val (adenine37-N6)-methyltransferase	2.1.1.223	FKAPCPFO_02806	ABPAJMHB_01061
	K15468	cytochrome P450 PksS	-	FKAPCPFO_02215	ABPAJMHB_00698
	K15523	protein-ribulosamine 3-kinase	2.7.1.172	FKAPCPFO_02430	ABPAJMHB_02187
	K15539	cytoskeleton protein RodZ	-	FKAPCPFO_01258	ABPAJMHB_01391
	K15553	sulfonate transport system substrate-binding protein	-	FKAPCPFO_03020	ABPAJMHB_02978
	K15554	sulfonate transport system permease protein	-	FKAPCPFO_01564; FKAPCPFO_03021	ABPAJMHB_01978; ABPAJMHB_02977
	K15555	sulfonate transport system ATP-binding protein	3.6.3.-	FKAPCPFO_03022	ABPAJMHB_02976
	K15577	nitrate/nitrite transport system permease protein	-	FKAPCPFO_02314	ABPAJMHB_02110
	K15579	nitrate/nitrite transport system ATP-binding protein	-	FKAPCPFO_02313	ABPAJMHB_02111
	K15598	putative hydroxymethylpyrimidine transport system substrate-binding protein	-	FKAPCPFO_02290	ABPAJMHB_02134
	K15599	putative hydroxymethylpyrimidine transport system permease protein	-	FKAPCPFO_02288	ABPAJMHB_02136
	K15600	putative hydroxymethylpyrimidine transport system ATP-binding protein	-	FKAPCPFO_02289	ABPAJMHB_02135
	K15633	2,3-bisphosphoglycerate-independent phosphoglycerate mutase	5.4.2.12	FKAPCPFO_00988	ABPAJMHB_01645
	K15724	iron-sulfur cluster insertion protein	-	FKAPCPFO_00225	ABPAJMHB_00167
	K15725	outer membrane protein, heavy metal efflux system	-	FKAPCPFO_02305	ABPAJMHB_02119
	K15726	heavy metal efflux system protein	-	FKAPCPFO_02307	ABPAJMHB_02117
	K15727	membrane fusion protein, heavy metal efflux system	-	FKAPCPFO_02306	ABPAJMHB_02118
	K15738	ABC transport system ATP-binding/permease protein	-	FKAPCPFO_00024	ABPAJMHB_00369
	K15828	formate hydrogenlyase subunit 3	-	FKAPCPFO_01016	ABPAJMHB_01617
	K15832	formate hydrogenlyase subunit 7	-	FKAPCPFO_01021	ABPAJMHB_01612
	K15982	3-ketosteroid 9alpha-monooxygenase subunit A	1.14.15.30	FKAPCPFO_02206	ABPAJMHB_00689
	K16011	mannose-1-phosphate guanylyltransferase / mannose-6-phosphate isomerase	2.7.7.13; 5.3.1.8	FKAPCPFO_00373; FKAPCPFO_01918	ABPAJMHB_00019; ABPAJMHB_02084
	K16012	ATP-binding cassette, subfamily C, bacterial CydC	-	FKAPCPFO_00016; FKAPCPFO_02171	ABPAJMHB_00377; ABPAJMHB_00654
	K16013	ATP-binding cassette, subfamily C, bacterial CydD	-	FKAPCPFO_00017; FKAPCPFO_02170	ABPAJMHB_00376; ABPAJMHB_00653
	K16066	3-hydroxy acid dehydrogenase / malonic semialdehyde reductase	1.1.1.381; 1.1.1.-	FKAPCPFO_01654	ABPAJMHB_01888
	K16074	zinc transporter	-	FKAPCPFO_00901	ABPAJMHB_00460
	K16087	hemoglobin/transferrin/lactoferrin receptor protein	-	FKAPCPFO_00763; FKAPCPFO_01336	ABPAJMHB_00598; ABPAJMHB_01312
	K16090	catecholate siderophore receptor	-	FKAPCPFO_01797; FKAPCPFO_02133	ABPAJMHB_00794; ABPAJMHB_02863
	K16092	vitamin B12 transporter	-	FKAPCPFO_01807; HEGGFPEL_00014	ABPAJMHB_02853; KEHGFNOJ_00015
	K16135	LysR family transcriptional regulator, transcriptional activator for dmlA	-	FKAPCPFO_02137	ABPAJMHB_00798
	K16137	TetR/AcrR family transcriptional regulator, transcriptional repressor for nem operon	-	FKAPCPFO_01286; FKAPCPFO_01358; FKAPCPFO_01368	ABPAJMHB_01280; ABPAJMHB_01290; ABPAJMHB_01363
	K16165	fumarylpyruvate hydrolase	3.7.1.20	FKAPCPFO_00725	ABPAJMHB_03025
	K16264	cobalt-zinc-cadmium efflux system protein	-	FKAPCPFO_00335	ABPAJMHB_00057
	K16554	polysaccharide biosynthesis transport protein	-	FKAPCPFO_01915	ABPAJMHB_02081
	K16555	succinoglycan biosynthesis protein ExoO	2.4.-.-	FKAPCPFO_01921	ABPAJMHB_02087
	K16842	allantoinase	3.5.2.5	FKAPCPFO_00047	ABPAJMHB_00346
	K16860	phospholipase D3/4	3.1.4.4	FKAPCPFO_02347	ABPAJMHB_02578
	K16871	4-aminobutyrate---pyruvate transaminase	2.6.1.96	FKAPCPFO_00758	ABPAJMHB_00603
	K16898	ATP-dependent helicase/nuclease subunit A	3.1.-.-; 3.6.4.12	FKAPCPFO_00963	ABPAJMHB_00398
	K16899	ATP-dependent helicase/nuclease subunit B	3.1.-.-; 3.6.4.12	FKAPCPFO_00962	ABPAJMHB_00399
	K17103	CDP-diacylglycerol---serine O-phosphatidyltransferase	2.7.8.8	FKAPCPFO_01022	ABPAJMHB_01611
	K17218	sulfide:quinone oxidoreductase	1.8.5.4	FKAPCPFO_02692	ABPAJMHB_02489
	K17247	methionine sulfoxide reductase heme-binding subunit	-	FKAPCPFO_03188	ABPAJMHB_03166
	K17290	oxidoreductase	1.1.1.-	FKAPCPFO_01374	ABPAJMHB_01274
	K17472	Rrf2 family transcriptional regulator, cysteine metabolism repressor	-	FKAPCPFO_01766	ABPAJMHB_02707
	K17675	ATP-dependent RNA helicase SUPV3L1/SUV3	3.6.4.13	FKAPCPFO_00076; FKAPCPFO_00216	ABPAJMHB_00176; ABPAJMHB_00317
	K17686	P-type Cu+ transporter	7.2.2.8	FKAPCPFO_03179	ABPAJMHB_03157
	K17713	outer membrane protein assembly factor BamB	-	FKAPCPFO_01192	ABPAJMHB_01457
	K17722	dihydropyrimidine dehydrogenase (NAD+) subunit PreT	1.3.1.1	FKAPCPFO_02365	ABPAJMHB_02596
	K17723	dihydropyrimidine dehydrogenase (NAD+) subunit PreA	1.3.1.1	FKAPCPFO_02364	ABPAJMHB_02595
	K17828	dihydroorotate dehydrogenase (NAD+) catalytic subunit	1.3.1.14	FKAPCPFO_01890	ABPAJMHB_02056
	K18118	succinyl-CoA:acetate CoA-transferase	2.8.3.18	FKAPCPFO_02815	ABPAJMHB_01052
	K18130	TetR/AcrR family transcriptional regulator, transcriptional repressor NalC	-	HEGGFPEL_00162	KEHGFNOJ_00164
	K18138	multidrug efflux pump	-	FKAPCPFO_00388	ABPAJMHB_00004
	K18139	outer membrane protein, multidrug efflux system	-	FKAPCPFO_00387; FKAPCPFO_01355; FKAPCPFO_01429; FKAPCPFO_02720	ABPAJMHB_00005; ABPAJMHB_01293; ABPAJMHB_01718; ABPAJMHB_02722
	K18162	NADH dehydrogenase [ubiquinone] 1 alpha subcomplex assembly factor 5	2.1.1.-	FKAPCPFO_01267	ABPAJMHB_01382
	K18164	NADH dehydrogenase [ubiquinone] 1 alpha subcomplex assembly factor 7	-	FKAPCPFO_02520	ABPAJMHB_02276
	K18234	virginiamycin A acetyltransferase	2.3.1.-	FKAPCPFO_01171; FKAPCPFO_03112	ABPAJMHB_03070; ABPAJMHB_03190
	K18297	LysR family transcriptional regulator, mexEF-oprN operon transcriptional activator	-	FKAPCPFO_02845	ABPAJMHB_02791
	K18301	TetR/AcrR family transcriptional regulator, mexJK operon transcriptional repressor	-	FKAPCPFO_00921	ABPAJMHB_00440
	K18302	membrane fusion protein, multidrug efflux system	-	FKAPCPFO_01427	ABPAJMHB_01716
	K18446	triphosphatase	3.6.1.25	FKAPCPFO_01329	ABPAJMHB_01320
	K18447	ADP-sugar diphosphatase	3.6.1.21	FKAPCPFO_01785	ABPAJMHB_02875
	K18476	TetR/AcrR family transcriptional regulator, tetracycline repressor protein	-	FKAPCPFO_02178	ABPAJMHB_00661
	K18587	ubiquinone biosynthesis protein COQ9	-	FKAPCPFO_01079	ABPAJMHB_01554
	K18588	coenzyme Q-binding protein COQ10	-	FKAPCPFO_02014	ABPAJMHB_01189
	K18649	inositol-phosphate phosphatase / L-galactose 1-phosphate phosphatase / histidinol-phosphatase	3.1.3.25; 3.1.3.93; 3.1.3.15	FKAPCPFO_01293	ABPAJMHB_01356
	K18676	glucosamine kinase	2.7.1.8	FKAPCPFO_02253	ABPAJMHB_02171
	K18707	threonylcarbamoyladenosine tRNA methylthiotransferase MtaB	2.8.4.5	FKAPCPFO_00286	ABPAJMHB_00106
	K18800	2-polyprenylphenol 6-hydroxylase	1.14.13.240	FKAPCPFO_02622	ABPAJMHB_02471
	K18900	LysR family transcriptional regulator, regulator for bpeEF and oprC	-	FKAPCPFO_02111	ABPAJMHB_00772
	K18903	outer membrane protein, multidrug efflux system	-	FKAPCPFO_01602; FKAPCPFO_02379	ABPAJMHB_01940; ABPAJMHB_02610
	K18904	outer membrane protein, multidrug efflux system	-	FKAPCPFO_00706; FKAPCPFO_01390	ABPAJMHB_01679; ABPAJMHB_03006
	K18928	L-lactate dehydrogenase complex protein LldE	-	FKAPCPFO_02507	ABPAJMHB_02263
	K18929	L-lactate dehydrogenase complex protein LldF	-	FKAPCPFO_02506	ABPAJMHB_02262
	K18979	epoxyqueuosine reductase	1.17.99.6	FKAPCPFO_00414	ABPAJMHB_02317
	K18997	chaperone modulatory protein CbpM	-	FKAPCPFO_02640	ABPAJMHB_02541
	K19155	toxin YhaV	3.1.-.-	FKAPCPFO_03214	ABPAJMHB_03207
	K19156	antitoxin PrlF	-	FKAPCPFO_03215	ABPAJMHB_03208
	K19158	toxin YoeB	3.1.-.-	FKAPCPFO_03107	ABPAJMHB_03065
	K19159	antitoxin YefM	-	FKAPCPFO_03108	ABPAJMHB_03066
	K19163	toxin CcdB	-	HEGGFPEL_00061	KEHGFNOJ_00061
	K19164	antitoxin CcdA	-	HEGGFPEL_00062	KEHGFNOJ_00062
	K19181	1,5-anhydro-D-fructose reductase (1,5-anhydro-D-mannitol-forming)	1.1.1.292	FKAPCPFO_01550	ABPAJMHB_01839
	K19221	cob(I)alamin adenosyltransferase	2.5.1.17	FKAPCPFO_01664	ABPAJMHB_01878
	K19231	fibronectin-binding autotransporter adhesin	-	FKAPCPFO_02319	ABPAJMHB_02105
	K19265	L-glyceraldehyde 3-phosphate reductase	1.1.1.-	FKAPCPFO_01461	ABPAJMHB_01750
	K19285	FMN reductase (NADPH)	1.5.1.38	FKAPCPFO_00461	ABPAJMHB_02364
	K19294	alginate O-acetyltransferase complex protein AlgI	-	FKAPCPFO_00265	ABPAJMHB_00127
	K19336	cyclic-di-GMP-binding biofilm dispersal mediator protein	-	FKAPCPFO_01991	ABPAJMHB_01212
	K19338	LysR family transcriptional regulator, nitrogen assimilation regulatory protein	-	FKAPCPFO_03136	ABPAJMHB_03094
	K19353	heptose-I-phosphate ethanolaminephosphotransferase	2.7.8.-	FKAPCPFO_00839	ABPAJMHB_00522
	K19572	adenosine deaminase CECR1	3.5.4.4	FKAPCPFO_02058	ABPAJMHB_00720
	K19577	MFS transporter, DHA1 family, inner membrane transport protein	-	FKAPCPFO_00768; FKAPCPFO_01675; FKAPCPFO_01686	ABPAJMHB_00593; ABPAJMHB_01856; ABPAJMHB_01867
	K19633	sorbose reductase	1.1.1.289	FKAPCPFO_00407	ABPAJMHB_02310
	K19689	aminopeptidase	3.4.11.-	FKAPCPFO_00351	ABPAJMHB_00041
	K19706	dihydroceramide fatty acyl 2-hydroxylase	1.14.18.7	FKAPCPFO_00888	ABPAJMHB_00473
	K19736	TetR/AcrR family transcriptional regulator, regulator of autoinduction and epiphytic fitness	-	FKAPCPFO_00390	ABPAJMHB_00002
	K19745	acrylyl-CoA reductase (NADPH)	1.3.1.-	FKAPCPFO_00463	ABPAJMHB_02366
	K19802	L-Ala-D/L-Glu epimerase	5.1.1.20	FKAPCPFO_02212	ABPAJMHB_00695
	K19813	glucose dehydrogenase	1.1.5.9	FKAPCPFO_01692	ABPAJMHB_01850
	K20266	type IV secretion system protein TrbJ	-	FKAPCPFO_00749; FKAPCPFO_02744; FKAPCPFO_02881	ABPAJMHB_00612; ABPAJMHB_02746; ABPAJMHB_02827
	K20444	O-antigen biosynthesis protein	2.4.1.-	FKAPCPFO_01784	ABPAJMHB_02876
	K20523	SH3 domain-containing YSC84-like protein 1	-	FKAPCPFO_01831	ABPAJMHB_01997
	K20527	type IV secretion system protein TrbB	7.4.2.8	FKAPCPFO_00745; FKAPCPFO_02748; FKAPCPFO_02877	ABPAJMHB_00616; ABPAJMHB_02750; ABPAJMHB_02823
	K20528	type IV secretion system protein TrbC	-	FKAPCPFO_00746; FKAPCPFO_02747; FKAPCPFO_02878	ABPAJMHB_00615; ABPAJMHB_02749; ABPAJMHB_02824
	K20529	type IV secretion system protein TrbD	-	FKAPCPFO_00747; FKAPCPFO_02746; FKAPCPFO_02879	ABPAJMHB_00614; ABPAJMHB_02748; ABPAJMHB_02825
	K20530	type IV secretion system protein TrbE	7.4.2.8	FKAPCPFO_00748; FKAPCPFO_02745; FKAPCPFO_02880	ABPAJMHB_00613; ABPAJMHB_02747; ABPAJMHB_02826
	K20531	type IV secretion system protein TrbF	-	FKAPCPFO_00751; FKAPCPFO_02742; FKAPCPFO_02883	ABPAJMHB_00610; ABPAJMHB_02744; ABPAJMHB_02829
	K20532	type IV secretion system protein TrbG	-	FKAPCPFO_00752; FKAPCPFO_02741; FKAPCPFO_02884	ABPAJMHB_00609; ABPAJMHB_02743; ABPAJMHB_02830
	K20533	type IV secretion system protein TrbI	-	FKAPCPFO_00753; FKAPCPFO_02740; FKAPCPFO_02885	ABPAJMHB_00608; ABPAJMHB_02742; ABPAJMHB_02831
	K20541	cellulose synthase operon protein B	-	FKAPCPFO_00238	ABPAJMHB_00154
	K20542	endoglucanase	3.2.1.4	FKAPCPFO_00241	ABPAJMHB_00151
	K20543	cellulose synthase operon protein C	-	FKAPCPFO_00237	ABPAJMHB_00155
	K20997	polysaccharide biosynthesis protein PslA	-	FKAPCPFO_01917	ABPAJMHB_02083
	K21023	diguanylate cyclase	2.7.7.65	FKAPCPFO_02550	ABPAJMHB_02399
	K21029	molybdopterin-synthase adenylyltransferase	2.7.7.80	FKAPCPFO_00686	ABPAJMHB_01015
	K21134	multidrug efflux pump	-	FKAPCPFO_01356	ABPAJMHB_01292
	K21136	membrane fusion protein, multidrug efflux system	-	FKAPCPFO_01357	ABPAJMHB_01291
	K21416	acetoin:2,6-dichlorophenolindophenol oxidoreductase subunit alpha	1.1.1.-	FKAPCPFO_03190	ABPAJMHB_03168
	K21417	acetoin:2,6-dichlorophenolindophenol oxidoreductase subunit beta	1.1.1.-	FKAPCPFO_03191	ABPAJMHB_03169
	K21420	leucyl-tRNA---protein transferase	2.3.2.29	FKAPCPFO_01223	ABPAJMHB_01426
	K21498	antitoxin HigA-1	-	FKAPCPFO_03141	ABPAJMHB_03099
	K21600	CsoR family transcriptional regulator, copper-sensing transcriptional repressor	-	FKAPCPFO_03178	ABPAJMHB_03158
	K21677	hydroxysqualene dehydroxylase	1.17.8.1	FKAPCPFO_00696	ABPAJMHB_01025
	K21678	presqualene diphosphate synthase	2.5.1.103	FKAPCPFO_00695	ABPAJMHB_01024
	K21679	hydroxysqualene synthase	4.2.3.156	FKAPCPFO_00694	ABPAJMHB_01023
	K21686	XRE family transcriptional regulator, fatty acid utilization regulator	-	FKAPCPFO_01741	ABPAJMHB_02682
	K21695	protein AaeX	-	FKAPCPFO_00708	ABPAJMHB_03008
	K21883	2-dehydro-3-deoxy-L-rhamnonate dehydrogenase (NAD+)	1.1.1.401	FKAPCPFO_01451	ABPAJMHB_01740
	K21929	uracil-DNA glycosylase	3.2.2.27	FKAPCPFO_01972; FKAPCPFO_02626	ABPAJMHB_01231; ABPAJMHB_02555
	K22042	ArsR family transcriptional regulator, virulence genes transcriptional regulator	-	FKAPCPFO_01974	ABPAJMHB_01229
	K22044	moderate conductance mechanosensitive channel	-	FKAPCPFO_01474; FKAPCPFO_02663	ABPAJMHB_01763; ABPAJMHB_02518
	K22067	two-component system, oxyanion-binding sensor	-	FKAPCPFO_02267; FKAPCPFO_02315	ABPAJMHB_02109; ABPAJMHB_02157
	K22081	methylamine---glutamate N-methyltransferase subunit A	2.1.1.21	FKAPCPFO_02197	ABPAJMHB_00680
	K22082	methylamine---glutamate N-methyltransferase subunit B	2.1.1.21	FKAPCPFO_02198	ABPAJMHB_00681
	K22083	methylamine---glutamate N-methyltransferase subunit C	2.1.1.21	FKAPCPFO_02199	ABPAJMHB_00682
	K22084	methylglutamate dehydrogenase subunit A	1.5.99.5	FKAPCPFO_02194	ABPAJMHB_00677
	K22085	methylglutamate dehydrogenase subunit B	1.5.99.5	FKAPCPFO_02193	ABPAJMHB_00676
	K22086	methylglutamate dehydrogenase subunit C	1.5.99.5	FKAPCPFO_02192	ABPAJMHB_00675
	K22087	methylglutamate dehydrogenase subunit D	1.5.99.5	FKAPCPFO_02191	ABPAJMHB_00674
	K22186	xylonate dehydratase	4.2.1.82	FKAPCPFO_01813	ABPAJMHB_02846
	K22230	scyllo-inositol 2-dehydrogenase (NADP+)	1.1.1.-	FKAPCPFO_02392	ABPAJMHB_02623
	K22310	L-ornithine Nalpha-acyltransferase	2.3.2.30	FKAPCPFO_00503	ABPAJMHB_00832
	K22419	Delta4-3-oxosteroid 5beta-reductase	1.3.1.3	FKAPCPFO_02377	ABPAJMHB_02608
	K22468	polyphosphate kinase	2.7.4.1	FKAPCPFO_01398	ABPAJMHB_01687
	K22473	alcohol dehydrogenase (quinone), dehydrogenase subunit	1.1.5.5	FKAPCPFO_00085	ABPAJMHB_00308
	K22474	alcohol dehydrogenase (quinone), cytochrome c subunit	1.1.5.5	FKAPCPFO_00086; FKAPCPFO_01659	ABPAJMHB_00307; ABPAJMHB_01883
	K22475	alcohol dehydrogenase (quinone) subunit AdhS	-	FKAPCPFO_00784	ABPAJMHB_00577
	K22616	ornithine lipid ester-linked acyl 2-hydroxylase	1.14.11.58	HEGGFPEL_00018	KEHGFNOJ_00019
	K22617	lyso-ornithine lipid O-acyltransferase	2.3.1.270	FKAPCPFO_00910	ABPAJMHB_00451
	K22704	hopanoid C-3 methylase	2.1.1.-	FKAPCPFO_01044	ABPAJMHB_01589
	K22719	murein hydrolase activator	-	FKAPCPFO_00987	ABPAJMHB_01646
	K22737	erythrin-vacuolar iron transport family protein	-	FKAPCPFO_01200	ABPAJMHB_01449
	K22879	FAD-dependent urate hydroxylase	1.14.13.113	FKAPCPFO_00053	ABPAJMHB_00340
	K22895	renierapurpurin 18,18'-hydroxylase	-	FKAPCPFO_00187; FKAPCPFO_02566; HEGGFPEL_00009	ABPAJMHB_00205; ABPAJMHB_02415; KEHGFNOJ_00010
	K22924	Vi polysaccharide export protein VexA	-	FKAPCPFO_00899	ABPAJMHB_00462
	K22955	acyl homoserine lactone synthase	2.3.1.184	FKAPCPFO_03269	ABPAJMHB_03259
	K23107	1-deoxyxylulose-5-phosphate synthase	1.1.-.-	FKAPCPFO_02717; FKAPCPFO_02737	ABPAJMHB_02719; ABPAJMHB_02739
	K23124	5-oxoprolinase (ATP-hydrolysing) subunit C	3.5.2.9	FKAPCPFO_03129	ABPAJMHB_03087
	K23163	sulfate/thiosulfate transport system substrate-binding protein	-	FKAPCPFO_01383	ABPAJMHB_01672
	K23239	FrmR/RcnR family transcriptional regulator, repressor of frmRAB operon	-	FKAPCPFO_03221	ABPAJMHB_03214
	K23264	phosphoribosylformylglycinamidine synthase subunit PurS	6.3.5.3	FKAPCPFO_02023	ABPAJMHB_01180
	K23265	phosphoribosylformylglycinamidine synthase subunit PurQ / glutaminase	6.3.5.3; 3.5.1.2	FKAPCPFO_02025	ABPAJMHB_01178
	K23269	phosphoribosylformylglycinamidine synthase subunit PurL	6.3.5.3	FKAPCPFO_02026	ABPAJMHB_01177
	K23274	fructose 5-dehydrogenase small subunit	1.1.99.11	FKAPCPFO_01693	ABPAJMHB_01849
	K23535	general nucleoside transport system permease protein	-	FKAPCPFO_01937	ABPAJMHB_01266
	K23536	general nucleoside transport system permease protein	-	FKAPCPFO_01936	ABPAJMHB_01267
	K23537	general nucleoside transport system ATP-binding protein	-	FKAPCPFO_01938	ABPAJMHB_01265
	K23778	TetR/AcrR family transcriptional regulator, regulator of biofilm formation and stress response	-	FKAPCPFO_03094	ABPAJMHB_03028
	K23997	ADP-dependent NAD(P)H-hydrate dehydratase / NAD(P)H-hydrate epimerase	4.2.1.136; 5.1.99.6	FKAPCPFO_01112	ABPAJMHB_01521
	K24082	LysR family transcriptional regulator, regulator of peptidoglycan recycling	-	FKAPCPFO_02735	ABPAJMHB_02737
	K24119	NADH-dependent peroxiredoxin subunit C	1.11.1.26	FKAPCPFO_01483	ABPAJMHB_01772
	K24126	lipoyl-dependent peroxiredoxin subunit C	1.11.1.28	FKAPCPFO_02434	ABPAJMHB_02191
	K24163	monovalent cation/hydrogen antiporter	-	FKAPCPFO_02110; FKAPCPFO_02638	ABPAJMHB_00771; ABPAJMHB_02543
	K24206	uric acid transporter	-	FKAPCPFO_00449	ABPAJMHB_02352
	K24217	L-amino acid N-acyltransferase	2.3.1.-	FKAPCPFO_00042	ABPAJMHB_00351
