# Supplementary material for: The Space-Exposed Kombucha Microbial Community Member Komagataeibacter oboediens Showed Only Minor Changes in Its Genome After Reactivation on Earth
Source: Front Microbiol. 2022 Mar 11;13:782175. doi: 10.3389/fmicb.2022.782175 (PMC8970348; doi:10.3389/fmicb.2022.782175)
Supplement: Supplementary file 6 [file Table_5.XLSX]

## Sheet: Planilha1
	Super-pathway	KEGG id	Pathway		Presence*	Key		Key: % pathway completeness
	Central carbohydrate metabolism	M00001	Glycolysis (Embden-Meyerhof pathway)	0.888889	8/9	88.8889		0
		M00002	Glycolysis, core module involving three-carbon compounds	1	5/5	100		10
		M00003	Gluconeogenesis	0.857143	6/7	85.7143		20
		M00307	Pyruvate oxidation	1	1/1	100		30
		M00009	Citrate cycle (TCA cycle, Krebs cycle)	1	8/8	100		40
		M00010	Citrate cycle, first carbon oxidation	1	3/3	100		50
		M00011	Citrate cycle, second carbon oxidation	1	5/5	100		60
		M00004	Pentose phosphate pathway (Pentose phosphate cycle)	0.857143	6/7	85.7143		70
		M00006	Pentose phosphate pathway, oxidative phase	1	2/2	100		80
		M00007	Pentose phosphate pathway, non-oxidative phase	1	4/4	100		90
		M00580	Pentose phosphate pathway, archaea	0.5	1/2	50		100
		M00005	PRPP biosynthesis	1	1/1	100
		M00008	Entner-Doudoroff pathway	1	4/4	100
		M00308	Semi-phosphorylative Entner-Doudoroff pathway	0.5	2/4	50
	Other carbohydrate metabolism	M00014	Glucuronate pathway (uronate pathway)	0.285714	2/7	28.5714
		M00631	D-Galacturonate degradation (bacteria)	0.2	1/5	20
		M00061	D-Glucuronate degradation	0.2	1/5	20
		M00632	Galactose degradation, Leloir pathway	0.5	2/4	50
		M00552	D-galactonate degradation, De Ley-Doudoroff pathway	1	5/5	100
		M00129	Ascorbate biosynthesis, animals	0.428571	3/7	42.8571
		M00114	Ascorbate biosynthesis, plants	0.111111	1/9	11.1111
		M00854	Glycogen biosynthesis	0.5	1/2	50
		M00855	Glycogen degradation	0.666667	2/3	66.6667
		M00565	Trehalose biosynthesis	0.833333	5/6	83.3333
		M00549	Nucleotide sugar biosynthesis	1	3/3	100
		M00892	UDP-N-acetyl-D-glucosamine biosynthesis, eukaryotes	0.333333	2/6	33.3333
		M00909	UDP-N-acetyl-D-glucosamine biosynthesis, prokaryotes	1	5/5	100
		M00012	Glyoxylate cycle	0.4	2/5	40
		M00740	Methylaspartate cycle	0.272727	3/11	27.2727
		M00532	Photorespiration	0.3	3/10	30
		M00131	Inositol phosphate metabolism	0.25	1/4	25
	Carbon fixation	M00165	Reductive pentose phosphate cycle (Calvin cycle)	9/11	9/11	81.8182
		M00166	Reductive pentose phosphate cycle	2/4	2/4	50
		M00167	Reductive pentose phosphate cycle	7/7	7/7	100
		M00168	CAM (Crassulacean acid metabolism), dark	1/2	1/2	50
		M00169	CAM (Crassulacean acid metabolism), light	1/2	1/2	50
		M00172	C4-dicarboxylic acid cycle, NADP - malic enzyme type	2/4	2/4	50
		M00173	Reductive citrate cycle (Arnon-Buchanan cycle)	6/10	6/10	60
		M00376	3-Hydroxypropionate bi-cycle	3/13	3/13	23.0769
		M00374	Dicarboxylate-hydroxybutyrate cycle	3/13	3/13	23.0769
		M00377	Reductive acetyl-CoA pathway (Wood-Ljungdahl pathway)	2/7	2/7	28.5714
		M00579	Phosphate acetyltransferase-acetate kinase pathway	2/2	2/2	100
		M00620	Incomplete reductive citrate cycle	1/7	1/7	14.2857
	Methane metabolism	M00357	Methanogenesis	0.2	1/5	20
		M00346	Formaldehyde assimilation, serine pathway	0.444444	4/9	44.4444
		M00344	Formaldehyde assimilation, xylulose monophosphate pathway	0.25	1/4	25
	Sulfur metabolism	M00176	Assimilatory sulfate reduction	1	3/3	100
	Fatty acid metabolism	M00082	Fatty acid biosynthesis, initiation	1	2/2	100
		M00083	Fatty acid biosynthesis, elongation	1	1/1	100
		M00873	Fatty acid biosynthesis in mitochondria, animals	0.166667	1/6	16.6667
		M00874	Fatty acid biosynthesis in mitochondria, fungi	0.333333	2/6	33.3333
	Lipid metabolism	M00089	Triacylglycerol biosynthesis	0.25	1/4	25
		M00098	Acylglycerol degradation	0.5	1/2	50
		M00091	Phosphatidylcholine (PC) biosynthesis	1	1/1	100
		M00093	Phosphatidylethanolamine (PE) biosynthesis	1	3/3	100
		M00066	Lactosylceramide biosynthesis	0.5	1/2	50
	Purine metabolism	M00048	Inosine monophosphate biosynthesis	8/8	8/8	100
		M00049	Adenine ribonucleotide biosynthesis	4/4	4/4	100
		M00050	Guanine ribonucleotide biosynthesis IMP => GDP,GTP	1	4/4	100
		M00546	Purine degradation	0.8	4/5	80
	Pyrimidine metabolism	M00051	Uridine monophosphate biosynthesis	2/3	2/3	66.6667
		M00052	Pyrimidine ribonucleotide biosynthesis	3/3	3/3	100
		M00053	Pyrimidine deoxyribonuleotide biosynthesis	6/8	6/8	75
		M00046	Pyrimidine degradation	3/3	3/3	100
	Serine and threonine metabolism	M00020	Serine biosynthesis	3/3	3/3	100
		M00018	Threonine biosynthesis	5/5	5/5	100
		M00033	Ectoine biosynthesis	2/5	2/5	40
	Cysteine and methionine metabolism	M00021	Cysteine biosynthesis	2/2	2/2	100
		M00609	Cysteine biosynthesis	1/6	1/6	16.6667
		M00017	Methionine biosynthesis	6/7	6/7	85.7143
		M00034	Methionine salvage pathway	7/8	7/8	87.5
		M00035	Methionine degradation	2/4	2/4	50
		M00368	Ethylene biosynthesis	1/3	1/3	33.3333
	Branched-chain amino acid metabolism	M00019	Valine/isoleucine biosynthesis	4/4	4/4	100
		M00535	Isoleucine biosynthesis	2/3	2/3	66.6667
		M00570	Isoleucine biosynthesis	5/5	5/5	100
		M00432	Leucine biosynthesis	3/3	3/3	100
		M00036	Leucine degradation	1/6	1/6	16.6667
	Lysine metabolism	M00016	Lysine biosynthesis, succinyl-DAP pathway	1	9/9	100
		M00525	Lysine biosynthesis, acetyl-DAP pathway	0.666667	6/9	66.6667
		M00526	Lysine biosynthesis, DAP dehydrogenase pathway	0.833333	5/6	83.3333
		M00527	Lysine biosynthesis, DAP aminotransferase pathway	0.857143	6/7	85.7143
	Arginine and proline metabolism	M00028	Ornithine biosynthesis	1	4/4	100
		M00844	Arginine biosynthesis	1	3/3	100
		M00845	Arginine biosynthesis	0.571429	4/7	57.1429
		M00029	Urea cycle	0.6	3/5	60
		M00015	Proline biosynthesis	1	2/2	100
	Polyamine biosynthesis	M00133	Polyamine biosynthesis	0.5	2/4	50
		M00134	Polyamine biosynthesis	0.5	1/2	50
		M00135	GABA biosynthesis, eukaryotes	0.333333	1/3	33.3333
	Histidine metabolism	M00026	Histidine biosynthesis	1	6/6	100
	Aromatic amino acid metabolism	M00022	Shikimate pathway	1	4/4	100
		M00023	Tryptophan biosynthesis	1	3/3	100
		M00024	Phenylalanine biosynthesis	0.5	1/2	50
		M00040	Tyrosine biosynthesis	0.666667	2/3	66.6667
		M00042	Catecholamine biosynthesis	0.25	1/4	25
		M00545	Trans-cinnamate degradation	0.166667	1/6	16.6667
		M00037	Melatonin biosynthesis	0.25	1/4	25
	Other amino acid metabolism	M00027	GABA (gamma-Aminobutyrate) shunt	0.666667	2/3	66.6667
		M00118	Glutathione biosynthesis	1	2/2	100
	Glycan biosynthesis	M00065	GPI-anchor biosynthesis, core oligosaccharide	0.125	1/8	12.5
	Glycosaminoglycan metabolism	M00079	Keratan sulfate degradation	1/4	1/4	25
	Lipopolysaccharide metabolism	M00060	KDO2-lipid A biosynthesis, Raetz pathway, LpxL-LpxM type	0.777778	7/9	77.7778
		M00866	KDO2-lipid A biosynthesis, Raetz pathway, non-LpxL-LpxM type	0.777778	7/9	77.7778
		M00063	CMP-KDO biosynthesis	0.75	3/4	75
		M00064	ADP-L-glycero-D-manno-heptose biosynthesis	0.6	3/5	60
	Cofactor and vitamin metabolism	M00127	Thiamine biosynthesis	0.571429	4/7	57.1429
		M00125	Riboflavin biosynthesis	0.857143	6/7	85.7143
		M00124	Pyridoxal biosynthesis	0.666667	4/6	66.6667
		M00115	NAD biosynthesis	1	5/5	100
		M00810	Nicotine degradation, pyridine pathway	0.2	1/5	20
		M00119	Pantothenate biosynthesis	0.6	3/5	60
		M00120	Coenzyme A biosynthesis	1	3/3	100
		M00572	Pimeloyl-ACP biosynthesis, BioC-BioH pathway	1	6/6	100
		M00123	Biotin biosynthesis	0.666667	2/3	66.6667
		M00573	Biotin biosynthesis, BioI pathway	0.4	2/5	40
		M00577	Biotin biosynthesis, BioW pathway	0.6	3/5	60
		M00126	Tetrahydrofolate biosynthesis	0.6	3/5	60
		M00840	Tetrahydrofolate biosynthesis, mediated by ribA and trpF	0.333333	2/6	33.3333
		M00841	Tetrahydrofolate biosynthesis, mediated by PTPS	0.4	2/5	40
		M00842	Tetrahydrobiopterin biosynthesis	0.666667	2/3	66.6667
		M00843	L-threo-Tetrahydrobiopterin biosynthesis	0.666667	2/3	66.6667
		M00880	Molybdenum cofactor biosynthesis	1	3/3	100
		M00140	C1-unit interconversion, prokaryotes	0.666667	2/3	66.6667
		M00141	C1-unit interconversion, eukaryotes	0.5	1/2	50
		M00868	Heme biosynthesis, animals and fungi	0.875	7/8	87.5
		M00121	Heme biosynthesis, plants and bacteria	0.8	8/10	80
		M00846	Siroheme biosynthesis	0.714286	5/7	71.4286
		M00122	Cobalamin biosynthesis	1	7/7	100
		M00117	Ubiquinone biosynthesis, prokaryotes	0.666667	6/9	66.6667
		M00116	Menaquinone biosynthesis	0.111111	1/9	11.1111
	Terpenoid backbone biosynthesis	M00096	C5 isoprenoid biosynthesis, non-mevalonate pathway	0.75	6/8	75
		M00364	C10-C20 isoprenoid biosynthesis, bacteria	0.5	1/2	50
	Plant terpenoid biosynthesis	M00097	beta-Carotene biosynthesis	0.166667	1/6	16.6667
		M00372	Abscisic acid biosynthesis	0.166667	1/6	16.6667
	Type II polyketide biosynthesis	M00778	Type II polyketide backbone biosynthesis	0.333333	1/3	33.3333
		M00783	Tetracenomycin C/8-demethyltetracenomycin C biosynthesis	0.166667	1/6	16.6667
	Polyketide sugar unit biosynthesis	M00793	dTDP-L-rhamnose biosynthesis	1	3/3	100
	Aromatics degradation	M00569	Catechol meta-cleavage	0.2	1/5	20
		M00878	Phenylacetate degradation	0.142857	1/7	14.2857
	*, number of identified KOs in K. oboediens genomes divided by the total number of KOs belonging to the reference pathway in KEGG.
