# Supplementary material for: The Space-Exposed Kombucha Microbial Community Member Komagataeibacter oboediens Showed Only Minor Changes in Its Genome After Reactivation on Earth
Source: Front Microbiol. 2022 Mar 11;13:782175. doi: 10.3389/fmicb.2022.782175 (PMC8970348; doi:10.3389/fmicb.2022.782175)
Supplement: Supplementary file 7 [file Table_6.XLSX]

## Sheet: Planilha1
	Enzyme name	Gene	KO	Description	EC number	IMBG185	IMBG180
	Acetyl-CoA carboxylase	accA	K01962	acetyl-CoA carboxylase carboxyl transferase subunit alpha	6.4.1.2; 2.1.3.15	FKAPCPFO_00191	ABPAJMHB_00201
		accB	K02160	acetyl-CoA carboxylase biotin carboxyl carrier protein	-	FKAPCPFO_00545; FKAPCPFO_03132; FKAPCPFO_03134	ABPAJMHB_00874; ABPAJMHB_03090; ABPAJMHB_03092
		accC	K01961	acetyl-CoA carboxylase, biotin carboxylase subunit	6.4.1.2; 6.3.4.14	FKAPCPFO_00546; FKAPCPFO_03133	ABPAJMHB_00875; ABPAJMHB_03091
		accD	K01963	acetyl-CoA carboxylase carboxyl transferase subunit beta	6.4.1.2; 2.1.3.15	FKAPCPFO_00601	ABPAJMHB_00930
	Malonyl-transferase	fabD	K00645	[acyl-carrier-protein] S-malonyltransferase	2.3.1.39	FKAPCPFO_01836	ABPAJMHB_02002
	Ketoacyl-ACP synthase	fabF	K09458	3-oxoacyl-[acyl-carrier-protein] synthase II	2.3.1.179	FKAPCPFO_01833	ABPAJMHB_01999
		fabH	K00648	3-oxoacyl-[acyl-carrier-protein] synthase III	2.3.1.180	FKAPCPFO_01087	ABPAJMHB_01546
	Ketoacyl-ACP reductase	fabG	K00059	3-oxoacyl-[acyl-carrier protein] reductase	1.1.1.100	FKAPCPFO_01180; FKAPCPFO_01835	ABPAJMHB_01469; ABPAJMHB_02001
	Hydroxyacyl-ACP dehydratase	fadZ	K02372	3-hydroxyacyl-[acyl-carrier-protein] dehydratase	4.2.1.59	FKAPCPFO_00161	ABPAJMHB_00232
	Enoyl-ACP reductase	fabI	K00208	enoyl-[acyl-carrier protein] reductase I	1.3.1.9; 1.3.1.10	FKAPCPFO_01216	ABPAJMHB_01433
		fabK	K02371	enoyl-[acyl-carrier protein] reductase II	1.3.1.9	FKAPCPFO_01259	ABPAJMHB_01390
	*, annotation data for FAB pathway-related genes extracted from Han et al. (2018), PubMed ID: 30217839
