# Supplementary material for: The Space-Exposed Kombucha Microbial Community Member Komagataeibacter oboediens Showed Only Minor Changes in Its Genome After Reactivation on Earth
Source: Front Microbiol. 2022 Mar 11;13:782175. doi: 10.3389/fmicb.2022.782175 (PMC8970348; doi:10.3389/fmicb.2022.782175)
Supplement: Supplementary file 8 [file Table_7.XLSX]

## Sheet: Planilha1
		General function	Protein name	Gene	Stress response*	IMBG185	IMBG180
		Chaperone	60 kDa chaperonin	groL	HEAT	FKAPCPFO_00095	ABPAJMHB_00298
			10 kDa chaperonin	groS	HEAT	FKAPCPFO_00096	ABPAJMHB_00297
			RNA-binding protein Hfq	hfq	ACID, DES, OX	FKAPCPFO_00254	ABPAJMHB_00138
			Chaperone protein DnaJ	dnaJ	DES, HEAT, HYP	FKAPCPFO_00616	ABPAJMHB_00945
			Chaperone protein DnaK	dnaK	DES, HEAT	FKAPCPFO_00617	ABPAJMHB_00946
		DNA repair	Protein RecA	recA	GEN	FKAPCPFO_00277	ABPAJMHB_00115
			UvrABC system protein A	uvrA	UV, GEN	FKAPCPFO_00302; FKAPCPFO_00862	ABPAJMHB_00090; ABPAJMHB_00499
			UvrABC system protein B	uvrB	UV, GEN	FKAPCPFO_00131	ABPAJMHB_00262
			UvrABC system protein C	uvrC	UV, GEN	FKAPCPFO_02799	ABPAJMHB_01068
		Protease	ATP-dependent protease subunit HslV	hslV	HEAT	FKAPCPFO_01040	ABPAJMHB_01593
			ATP-dependent protease ATP-binding subunit HslU	hslU	HEAT	FKAPCPFO_01041	ABPAJMHB_01592
			ATP-dependent Clp protease ATP-binding subunit ClpX	clpX	GEN	FKAPCPFO_01116	ABPAJMHB_01517
			ATP-dependent Clp protease ATP-binding subunit ClpA	clpA	HEAT	FKAPCPFO_01650	ABPAJMHB_01892
			ATP-dependent Clp protease ATP-binding subunit ClpB	clpB	HEAT	FKAPCPFO_00727	ABPAJMHB_03027
			Lon protease	lon	HEAT	FKAPCPFO_01117; FKAPCPFO_01179	ABPAJMHB_01470; ABPAJMHB_01516
		Regulator	Heat-inducible transcription repressor HrcA	hrcA	HEAT	FKAPCPFO_00520	ABPAJMHB_00849
			RNA polymerase sigma-32 factor	rpoH	HEAT	FKAPCPFO_00245	ABPAJMHB_00147
			Oxidative stress regulatory protein OxyR	oxyR	OX	FKAPCPFO_01482	ABPAJMHB_01771
			LexA repressor	lexA	GEN	FKAPCPFO_01246	ABPAJMHB_01403
		Trehalose synthesis	Trehalose-6-phosphate synthase	otsA	DES, HYP	FKAPCPFO_00023; FKAPCPFO_02499	ABPAJMHB_00370; ABPAJMHB_02255
			Trehalose-6-phosphate phosphatase	otsB	DES, HYP	FKAPCPFO_02498	ABPAJMHB_02254
		Other	Catalase	katB	OX	FKAPCPFO_01410	ABPAJMHB_01699
		*ACID, acid stress; DES, desiccation stress; HEAT, heat shock stress; HYP, hyperosmotic stress; GEN, general stress; OX, oxidative stress; UV, radiation stress
		References
		1. Ron EM. Bacterial Stress Response. Prokaryotes (2006) 2:1012–1027
		2. Mandal RK, Kwon YM. Global Screening of Salmonella enterica Serovar Typhimurium Genes for Desiccation Survival. Frontiers in Microbiology (2017) 8:1723
		3. Humann JL, Kahn ML. Genes involved in desiccation resistance of Rhizobia and other bacteria (Chapter 39). Biological Nitrogen Fixation (2015).
		4. Saulou-Bérion, C et al. Escherichia coli under Ionic Silver Stress: An Integrative Approach to Explore Transcriptional, Physiological and Biochemical Responses. PLoS ONE (2015) 10(12): e0145748
